# Supplementary material for: Total energy of sigma-phase Fe–Cr–X (X=Co, Ni) alloys: Calculated and modeled data
Source: Data Brief. 2016 Dec 9;10:454–6. doi: 10.1016/j.dib.2016.11.064 (PMC5198871; doi:10.1016/j.dib.2016.11.064)
Supplement: Supplementary file 2 — Supplementary material [file mmc2.xlsx]

## Sheet: AtomicOccupancy
AtomicOccupancy.FeCrCo
Fe	Fe	Cr	Co	Cr	Cr	Co	Co	Cr	Cr	Cr	Cr	Cr	Cr	Cr	Cr	Cr	Cr	Co	Cr	Cr	Co	Cr	Cr	Fe	Cr	Co	Co	Co	Co
Co	Cr	Cr	Cr	Cr	Cr	Cr	Cr	Co	Co	Cr	Cr	Cr	Cr	Co	Fe	Cr	Co	Fe	Co	Co	Cr	Co	Fe	Co	Cr	Cr	Cr	Cr	Cr
Cr	Co	Fe	Co	Cr	Cr	Cr	Co	Co	Co	Cr	Cr	Cr	Cr	Cr	Fe	Cr	Co	Cr	Cr	Cr	Cr	Co	Fe	Cr	Cr	Cr	Co	Co	Cr
Co	Cr	Cr	Cr	Co	Co	Fe	Cr	Cr	Co	Cr	Co	Co	Cr	Cr	Cr	Cr	Cr	Cr	Cr	Cr	Fe	Cr	Co	Cr	Fe	Co	Co	Cr	Cr
Cr	Cr	Cr	Cr	Cr	Cr	Co	Cr	Co	Cr	Cr	Cr	Cr	Co	Fe	Cr	Co	Cr	Cr	Cr	Cr	Fe	Cr	Co	Fe	Cr	Co	Co	Co	Co
Cr	Fe	Cr	Co	Co	Cr	Co	Fe	Co	Cr	Cr	Cr	Co	Cr	Cr	Fe	Cr	Cr	Cr	Cr	Cr	Cr	Cr	Cr	Cr	Co	Co	Cr	Co	Co
Cr	Cr	Cr	Cr	Fe	Cr	Co	Fe	Cr	Cr	Cr	Cr	Co	Cr	Co	Cr	Fe	Cr	Co	Co	Cr	Co	Cr	Cr	Co	Cr	Cr	Co	Cr	Co
Co	Co	Cr	Co	Fe	Cr	Co	Cr	Cr	Cr	Co	Co	Cr	Cr	Cr	Cr	Cr	Cr	Co	Cr	Fe	Co	Cr	Cr	Cr	Fe	Co	Cr	Cr	Cr
Fe	Cr	Cr	Fe	Cr	Cr	Cr	Cr	Co	Cr	Cr	Cr	Cr	Cr	Cr	Cr	Cr	Co	Co	Cr	Co	Co	Co	Co	Co	Cr	Cr	Cr	Fe	Co
Cr	Cr	Fe	Cr	Co	Cr	Co	Cr	Co	Cr	Co	Co	Co	Co	Cr	Cr	Cr	Fe	Cr	Cr	Fe	Cr	Cr	Cr	Co	Co	Cr	Cr	Cr	Cr
Cr	Cr	Cr	Cr	Cr	Co	Cr	Cr	Co	Co	Cr	Co	Co	Cr	Co	Cr	Cr	Fe	Fe	Cr	Cr	Cr	Cr	Co	Co	Fe	Co	Cr	Cr	Cr
Co	Fe	Cr	Cr	Co	Fe	Co	Cr	Cr	Cr	Cr	Co	Cr	Co	Cr	Cr	Cr	Cr	Cr	Co	Cr	Cr	Cr	Cr	Co	Cr	Fe	Cr	Co	Co
Cr	Cr	Co	Co	Cr	Co	Cr	Cr	Cr	Cr	Cr	Cr	Fe	Cr	Co	Co	Cr	Cr	Cr	Cr	Fe	Co	Co	Cr	Cr	Co	Fe	Co	Cr	Cr
Cr	Co	Co	Cr	Cr	Fe	Cr	Cr	Cr	Cr	Cr	Co	Fe	Cr	Fe	Cr	Co	Cr	Cr	Cr	Co	Co	Cr	Co	Co	Cr	Cr	Cr	Co	Cr
Cr	Co	Cr	Cr	Cr	Cr	Cr	Cr	Cr	Cr	Cr	Cr	Co	Cr	Fe	Cr	Fe	Co	Co	Co	Cr	Co	Fe	Cr	Co	Co	Cr	Cr	Co	Cr
Cr	Co	Co	Co	Cr	Cr	Co	Co	Cr	Cr	Cr	Cr	Cr	Cr	Cr	Cr	Fe	Cr	Co	Fe	Fe	Cr	Cr	Cr	Cr	Cr	Co	Co	Co	Cr
Fe	Cr	Co	Cr	Cr	Co	Cr	Co	Cr	Fe	Co	Cr	Cr	Cr	Co	Cr	Co	Cr	Co	Cr	Co	Co	Cr	Cr	Cr	Cr	Cr	Cr	Fe	Cr
Cr	Co	Co	Cr	Cr	Cr	Cr	Cr	Cr	Cr	Cr	Fe	Fe	Cr	Co	Cr	Co	Co	Co	Cr	Cr	Cr	Co	Co	Co	Cr	Fe	Cr	Cr	Cr
Co	Fe	Cr	Cr	Fe	Cr	Cr	Cr	Cr	Cr	Co	Cr	Cr	Fe	Cr	Co	Co	Cr	Cr	Co	Cr	Cr	Cr	Co	Co	Co	Co	Cr	Cr	Cr
Cr	Cr	Co	Co	Co	Cr	Cr	Co	Fe	Co	Cr	Cr	Co	Cr	Cr	Fe	Cr	Cr	Co	Co	Cr	Cr	Co	Cr	Cr	Fe	Cr	Cr	Cr	Cr
Co	Cr	Co	Cr	Cr	Cr	Co	Fe	Cr	Co	Cr	Co	Co	Cr	Cr	Co	Fe	Co	Cr	Cr	Cr	Fe	Cr	Co	Cr	Cr	Cr	Cr	Cr	Cr
Fe	Cr	Co	Cr	Co	Co	Cr	Cr	Co	Cr	Cr	Cr	Co	Co	Cr	Co	Cr	Cr	Co	Cr	Cr	Cr	Co	Fe	Cr	Cr	Cr	Cr	Cr	Fe
Cr	Cr	Cr	Cr	Co	Co	Co	Cr	Cr	Cr	Cr	Cr	Co	Co	Cr	Cr	Co	Cr	Co	Co	Cr	Fe	Cr	Fe	Cr	Cr	Co	Fe	Cr	Cr
Cr	Cr	Cr	Fe	Cr	Co	Cr	Cr	Co	Cr	Co	Cr	Cr	Cr	Co	Fe	Cr	Cr	Fe	Cr	Cr	Cr	Co	Cr	Co	Co	Co	Cr	Co	Cr
Cr	Cr	Co	Cr	Cr	Cr	Cr	Co	Cr	Cr	Cr	Co	Fe	Cr	Co	Cr	Cr	Co	Fe	Cr	Cr	Co	Cr	Co	Cr	Co	Cr	Cr	Fe	Co
Cr	Fe	Co	Cr	Co	Co	Cr	Cr	Co	Cr	Cr	Cr	Cr	Co	Cr	Cr	Cr	Co	Cr	Fe	Cr	Cr	Co	Cr	Co	Fe	Co	Cr	Cr	Cr
Co	Cr	Co	Cr	Cr	Co	Cr	Cr	Cr	Cr	Cr	Co	Cr	Cr	Cr	Cr	Co	Cr	Cr	Cr	Cr	Cr	Co	Co	Fe	Fe	Fe	Cr	Co	Co
Cr	Co	Cr	Fe	Cr	Cr	Cr	Fe	Co	Fe	Co	Cr	Cr	Co	Cr	Co	Cr	Cr	Co	Cr	Cr	Cr	Co	Cr	Cr	Cr	Co	Cr	Cr	Co
Co	Cr	Fe	Co	Fe	Co	Cr	Cr	Cr	Co	Cr	Cr	Cr	Cr	Cr	Co	Cr	Cr	Cr	Cr	Cr	Cr	Cr	Cr	Fe	Co	Cr	Co	Co	Co
Cr	Co	Cr	Co	Cr	Cr	Cr	Cr	Cr	Co	Fe	Co	Cr	Fe	Cr	Cr	Cr	Co	Fe	Cr	Co	Cr	Co	Cr	Co	Cr	Cr	Co	Cr	Cr
Cr	Co	Cr	Co	Cr	Cr	Cr	Cr	Cr	Cr	Cr	Cr	Co	Cr	Cr	Co	Co	Cr	Cr	Co	Cr	Co	Co	Cr	Fe	Fe	Cr	Cr	Co	Fe
Cr	Cr	Co	Fe	Cr	Co	Co	Cr	Cr	Cr	Co	Cr	Co	Cr	Cr	Cr	Cr	Fe	Cr	Cr	Cr	Co	Co	Fe	Co	Co	Cr	Cr	Cr	Cr
Fe	Fe	Cr	Co	Cr	Cr	Co	Co	Cr	Cr	Cr	Cr	Cr	Cr	Cr	Cr	Cr	Cr	Co	Cr	Cr	Co	Cr	Cr	Cr	Cr	Co	Co	Co	Co
Co	Cr	Cr	Cr	Cr	Cr	Cr	Cr	Co	Co	Cr	Cr	Cr	Cr	Co	Cr	Cr	Co	Fe	Co	Co	Cr	Co	Fe	Co	Cr	Cr	Cr	Cr	Cr
Cr	Co	Fe	Co	Cr	Cr	Cr	Co	Co	Co	Cr	Cr	Cr	Cr	Cr	Cr	Cr	Co	Cr	Cr	Cr	Cr	Co	Fe	Cr	Cr	Cr	Co	Co	Cr
Co	Cr	Cr	Cr	Co	Co	Cr	Cr	Cr	Co	Cr	Co	Co	Cr	Cr	Cr	Cr	Cr	Cr	Cr	Cr	Fe	Cr	Co	Cr	Fe	Co	Co	Cr	Cr
Cr	Cr	Cr	Cr	Cr	Cr	Co	Cr	Co	Cr	Cr	Cr	Cr	Co	Cr	Cr	Co	Cr	Cr	Cr	Cr	Fe	Cr	Co	Fe	Cr	Co	Co	Co	Co
Cr	Cr	Cr	Co	Co	Cr	Co	Fe	Co	Cr	Cr	Cr	Co	Cr	Cr	Fe	Cr	Cr	Cr	Cr	Cr	Cr	Cr	Cr	Cr	Co	Co	Cr	Co	Co
Cr	Cr	Cr	Cr	Fe	Cr	Co	Cr	Cr	Cr	Cr	Cr	Co	Cr	Co	Cr	Fe	Cr	Co	Co	Cr	Co	Cr	Cr	Co	Cr	Cr	Co	Cr	Co
Co	Co	Cr	Co	Fe	Cr	Co	Cr	Cr	Cr	Co	Co	Cr	Cr	Cr	Cr	Cr	Cr	Co	Cr	Cr	Co	Cr	Cr	Cr	Fe	Co	Cr	Cr	Cr
Cr	Cr	Cr	Fe	Cr	Cr	Cr	Cr	Co	Cr	Cr	Cr	Cr	Cr	Cr	Cr	Cr	Co	Co	Cr	Co	Co	Co	Co	Co	Cr	Cr	Cr	Fe	Co
Cr	Cr	Fe	Cr	Co	Cr	Co	Cr	Co	Cr	Co	Co	Co	Co	Cr	Cr	Cr	Cr	Cr	Cr	Fe	Cr	Cr	Cr	Co	Co	Cr	Cr	Cr	Cr
Cr	Cr	Cr	Cr	Cr	Co	Cr	Cr	Co	Co	Cr	Co	Co	Cr	Co	Cr	Cr	Fe	Cr	Cr	Cr	Cr	Cr	Co	Co	Fe	Co	Cr	Cr	Cr
Co	Cr	Cr	Cr	Co	Fe	Co	Cr	Cr	Cr	Cr	Co	Cr	Co	Cr	Cr	Cr	Cr	Cr	Co	Cr	Cr	Cr	Cr	Co	Cr	Fe	Cr	Co	Co
Cr	Cr	Co	Co	Cr	Co	Cr	Cr	Cr	Cr	Cr	Cr	Cr	Cr	Co	Co	Cr	Cr	Cr	Cr	Fe	Co	Co	Cr	Cr	Co	Fe	Co	Cr	Cr
Cr	Co	Co	Cr	Cr	Fe	Cr	Cr	Cr	Cr	Cr	Co	Fe	Cr	Cr	Cr	Co	Cr	Cr	Cr	Co	Co	Cr	Co	Co	Cr	Cr	Cr	Co	Cr
Cr	Co	Cr	Cr	Cr	Cr	Cr	Cr	Cr	Cr	Cr	Cr	Co	Cr	Fe	Cr	Fe	Co	Co	Co	Cr	Co	Cr	Cr	Co	Co	Cr	Cr	Co	Cr
Cr	Co	Co	Co	Cr	Cr	Co	Co	Cr	Cr	Cr	Cr	Cr	Cr	Cr	Cr	Fe	Cr	Co	Cr	Fe	Cr	Cr	Cr	Cr	Cr	Co	Co	Co	Cr
Fe	Cr	Co	Cr	Cr	Co	Cr	Co	Cr	Cr	Co	Cr	Cr	Cr	Co	Cr	Co	Cr	Co	Cr	Co	Co	Cr	Cr	Cr	Cr	Cr	Cr	Fe	Cr
Cr	Co	Co	Cr	Cr	Cr	Cr	Cr	Cr	Cr	Cr	Cr	Fe	Cr	Co	Cr	Co	Co	Co	Cr	Cr	Cr	Co	Co	Co	Cr	Fe	Cr	Cr	Cr
Co	Cr	Cr	Cr	Fe	Cr	Cr	Cr	Cr	Cr	Co	Cr	Cr	Fe	Cr	Co	Co	Cr	Cr	Co	Cr	Cr	Cr	Co	Co	Co	Co	Cr	Cr	Cr
Cr	Cr	Co	Co	Co	Cr	Cr	Co	Cr	Co	Cr	Cr	Co	Cr	Cr	Fe	Cr	Cr	Co	Co	Cr	Cr	Co	Cr	Cr	Fe	Cr	Cr	Cr	Cr
Co	Cr	Co	Cr	Cr	Cr	Co	Fe	Cr	Co	Cr	Co	Co	Cr	Cr	Co	Cr	Co	Cr	Cr	Cr	Fe	Cr	Co	Cr	Cr	Cr	Cr	Cr	Cr
Fe	Cr	Co	Cr	Co	Co	Cr	Cr	Co	Cr	Cr	Cr	Co	Co	Cr	Co	Cr	Cr	Co	Cr	Cr	Cr	Co	Fe	Cr	Cr	Cr	Cr	Cr	Cr
Cr	Cr	Cr	Cr	Co	Co	Co	Cr	Cr	Cr	Cr	Cr	Co	Co	Cr	Cr	Co	Cr	Co	Co	Cr	Cr	Cr	Fe	Cr	Cr	Co	Fe	Cr	Cr
Cr	Cr	Cr	Fe	Cr	Co	Cr	Cr	Co	Cr	Co	Cr	Cr	Cr	Co	Fe	Cr	Cr	Cr	Cr	Cr	Cr	Co	Cr	Co	Co	Co	Cr	Co	Cr
Cr	Cr	Co	Cr	Cr	Cr	Cr	Co	Cr	Cr	Cr	Co	Fe	Cr	Co	Cr	Cr	Co	Fe	Cr	Cr	Co	Cr	Co	Cr	Co	Cr	Cr	Cr	Co
Cr	Cr	Co	Cr	Co	Co	Cr	Cr	Co	Cr	Cr	Cr	Cr	Co	Cr	Cr	Cr	Co	Cr	Fe	Cr	Cr	Co	Cr	Co	Fe	Co	Cr	Cr	Cr
Co	Cr	Co	Cr	Cr	Co	Cr	Cr	Cr	Cr	Cr	Co	Cr	Cr	Cr	Cr	Co	Cr	Cr	Cr	Cr	Cr	Co	Co	Fe	Fe	Cr	Cr	Co	Co
Cr	Co	Cr	Fe	Cr	Cr	Cr	Fe	Co	Cr	Co	Cr	Cr	Co	Cr	Co	Cr	Cr	Co	Cr	Cr	Cr	Co	Cr	Cr	Cr	Co	Cr	Cr	Co
Co	Cr	Cr	Co	Fe	Co	Cr	Cr	Cr	Co	Cr	Cr	Cr	Cr	Cr	Co	Cr	Cr	Cr	Cr	Cr	Cr	Cr	Cr	Fe	Co	Cr	Co	Co	Co
Cr	Co	Cr	Co	Cr	Cr	Cr	Cr	Cr	Co	Fe	Co	Cr	Cr	Cr	Cr	Cr	Co	Fe	Cr	Co	Cr	Co	Cr	Co	Cr	Cr	Co	Cr	Cr
Cr	Co	Cr	Co	Cr	Cr	Cr	Cr	Cr	Co	Fe	Co	Cr	Cr	Cr	Cr	Cr	Co	Fe	Cr	Co	Cr	Co	Cr	Co	Cr	Cr	Co	Cr	Cr
Cr	Cr	Co	Fe	Cr	Co	Co	Cr	Cr	Cr	Co	Cr	Co	Cr	Cr	Cr	Cr	Cr	Cr	Cr	Cr	Co	Co	Fe	Co	Co	Cr	Cr	Cr	Cr
Fe	Fe	Cr	Co	Cr	Cr	Co	Co	Cr	Cr	Cr	Cr	Cr	Cr	Cr	Cr	Cr	Cr	Co	Cr	Cr	Co	Cr	Cr	Fe	Fe	Co	Co	Co	Co
Co	Cr	Cr	Cr	Cr	Cr	Fe	Cr	Co	Co	Cr	Cr	Cr	Cr	Co	Fe	Cr	Co	Fe	Co	Co	Cr	Co	Fe	Co	Cr	Cr	Cr	Cr	Cr
Cr	Co	Fe	Co	Cr	Cr	Cr	Co	Co	Co	Cr	Cr	Cr	Cr	Fe	Fe	Cr	Co	Cr	Cr	Cr	Cr	Co	Fe	Cr	Cr	Cr	Co	Co	Cr
Co	Cr	Cr	Cr	Co	Co	Fe	Cr	Cr	Co	Cr	Co	Co	Cr	Cr	Cr	Cr	Cr	Cr	Cr	Fe	Fe	Cr	Co	Cr	Fe	Co	Co	Cr	Cr
Cr	Cr	Fe	Cr	Cr	Cr	Co	Cr	Co	Cr	Cr	Cr	Cr	Co	Fe	Cr	Co	Cr	Cr	Cr	Cr	Fe	Cr	Co	Fe	Cr	Co	Co	Co	Co
Cr	Fe	Cr	Co	Co	Cr	Co	Fe	Co	Cr	Cr	Cr	Co	Cr	Cr	Fe	Cr	Cr	Cr	Cr	Cr	Cr	Cr	Cr	Cr	Co	Co	Fe	Co	Co
Cr	Cr	Cr	Cr	Fe	Cr	Co	Fe	Cr	Cr	Cr	Cr	Co	Fe	Co	Cr	Fe	Cr	Co	Co	Cr	Co	Cr	Cr	Co	Cr	Cr	Co	Cr	Co
Co	Co	Cr	Co	Fe	Cr	Co	Cr	Cr	Cr	Co	Co	Cr	Cr	Cr	Cr	Cr	Cr	Co	Cr	Fe	Co	Cr	Cr	Fe	Fe	Co	Cr	Cr	Cr
Fe	Cr	Cr	Fe	Cr	Fe	Cr	Cr	Co	Cr	Cr	Cr	Cr	Cr	Cr	Cr	Cr	Co	Co	Cr	Co	Co	Co	Co	Co	Cr	Cr	Cr	Fe	Co
Cr	Cr	Fe	Cr	Co	Cr	Co	Cr	Co	Cr	Co	Co	Co	Co	Cr	Cr	Cr	Fe	Cr	Cr	Fe	Cr	Cr	Cr	Co	Co	Cr	Cr	Cr	Fe
Cr	Cr	Cr	Cr	Cr	Co	Cr	Cr	Co	Co	Cr	Co	Co	Cr	Co	Cr	Cr	Fe	Fe	Cr	Cr	Cr	Cr	Co	Co	Fe	Co	Fe	Cr	Cr
Co	Fe	Cr	Cr	Co	Fe	Co	Cr	Cr	Cr	Cr	Co	Cr	Co	Cr	Cr	Cr	Cr	Fe	Co	Cr	Cr	Cr	Cr	Co	Cr	Fe	Cr	Co	Co
Cr	Cr	Co	Co	Cr	Co	Cr	Cr	Cr	Cr	Cr	Fe	Fe	Cr	Co	Co	Cr	Cr	Cr	Cr	Fe	Co	Co	Cr	Cr	Co	Fe	Co	Cr	Cr
Cr	Co	Co	Cr	Fe	Fe	Cr	Cr	Cr	Cr	Cr	Co	Fe	Cr	Fe	Cr	Co	Cr	Cr	Cr	Co	Co	Cr	Co	Co	Cr	Cr	Cr	Co	Cr
Cr	Co	Cr	Cr	Cr	Cr	Cr	Cr	Cr	Cr	Fe	Cr	Co	Cr	Fe	Cr	Fe	Co	Co	Co	Cr	Co	Fe	Cr	Co	Co	Cr	Cr	Co	Cr
Cr	Co	Co	Co	Fe	Cr	Co	Co	Cr	Cr	Cr	Cr	Cr	Cr	Cr	Cr	Fe	Cr	Co	Fe	Fe	Cr	Cr	Cr	Cr	Cr	Co	Co	Co	Cr
Fe	Cr	Co	Cr	Cr	Co	Cr	Co	Cr	Fe	Co	Cr	Cr	Cr	Co	Cr	Co	Cr	Co	Cr	Co	Co	Fe	Cr	Cr	Cr	Cr	Cr	Fe	Cr
Cr	Co	Co	Cr	Cr	Cr	Cr	Cr	Cr	Cr	Cr	Fe	Fe	Fe	Co	Cr	Co	Co	Co	Cr	Cr	Cr	Co	Co	Co	Cr	Fe	Cr	Cr	Cr
Co	Fe	Cr	Cr	Fe	Cr	Cr	Cr	Cr	Cr	Co	Cr	Cr	Fe	Cr	Co	Co	Cr	Cr	Co	Cr	Cr	Cr	Co	Co	Co	Co	Cr	Fe	Cr
Cr	Cr	Co	Co	Co	Cr	Cr	Co	Fe	Co	Cr	Cr	Co	Cr	Cr	Fe	Fe	Cr	Co	Co	Cr	Cr	Co	Cr	Cr	Fe	Cr	Cr	Cr	Cr
Co	Cr	Co	Cr	Cr	Cr	Co	Fe	Cr	Co	Cr	Co	Co	Cr	Cr	Co	Fe	Co	Cr	Cr	Cr	Fe	Fe	Co	Cr	Cr	Cr	Cr	Cr	Cr
Fe	Cr	Co	Cr	Co	Co	Cr	Cr	Co	Cr	Cr	Cr	Co	Co	Cr	Co	Fe	Cr	Co	Cr	Cr	Cr	Co	Fe	Cr	Cr	Cr	Cr	Cr	Fe
Fe	Cr	Cr	Cr	Co	Co	Co	Cr	Cr	Cr	Cr	Cr	Co	Co	Cr	Cr	Co	Cr	Co	Co	Cr	Fe	Cr	Fe	Cr	Cr	Co	Fe	Cr	Cr
Cr	Cr	Cr	Fe	Cr	Co	Cr	Cr	Co	Cr	Co	Cr	Cr	Fe	Co	Fe	Cr	Cr	Fe	Cr	Cr	Cr	Co	Cr	Co	Co	Co	Cr	Co	Cr
Cr	Cr	Co	Fe	Cr	Cr	Cr	Co	Cr	Cr	Cr	Co	Fe	Cr	Co	Cr	Cr	Co	Fe	Cr	Cr	Co	Cr	Co	Cr	Co	Cr	Cr	Fe	Co
Cr	Fe	Co	Cr	Co	Co	Cr	Cr	Co	Cr	Cr	Cr	Cr	Co	Cr	Cr	Cr	Co	Cr	Fe	Cr	Cr	Co	Cr	Co	Fe	Co	Fe	Cr	Cr
Co	Cr	Co	Cr	Cr	Co	Cr	Cr	Cr	Cr	Cr	Co	Cr	Cr	Cr	Cr	Co	Cr	Cr	Fe	Cr	Cr	Co	Co	Fe	Fe	Fe	Cr	Co	Co
Cr	Co	Cr	Fe	Cr	Cr	Cr	Fe	Co	Fe	Co	Cr	Cr	Co	Cr	Co	Cr	Cr	Co	Cr	Cr	Cr	Co	Fe	Cr	Cr	Co	Cr	Cr	Co
Co	Cr	Fe	Co	Fe	Co	Cr	Cr	Cr	Co	Cr	Cr	Cr	Cr	Fe	Co	Cr	Cr	Cr	Cr	Cr	Cr	Cr	Cr	Fe	Co	Cr	Co	Co	Co
Cr	Co	Cr	Co	Cr	Cr	Cr	Cr	Cr	Co	Fe	Co	Cr	Fe	Cr	Cr	Cr	Co	Fe	Cr	Co	Cr	Co	Cr	Co	Fe	Cr	Co	Cr	Cr
Cr	Co	Cr	Co	Cr	Cr	Fe	Cr	Cr	Cr	Cr	Cr	Co	Cr	Cr	Co	Co	Cr	Cr	Co	Cr	Co	Co	Cr	Fe	Fe	Cr	Cr	Co	Fe
Cr	Cr	Co	Fe	Cr	Co	Co	Cr	Cr	Cr	Co	Cr	Co	Cr	Cr	Cr	Fe	Fe	Cr	Cr	Cr	Co	Co	Fe	Co	Co	Cr	Cr	Cr	Cr
Fe	Fe	Cr	Co	Cr	Cr	Co	Co	Cr	Cr	Cr	Cr	Co	Cr	Cr	Cr	Cr	Cr	Co	Cr	Cr	Co	Cr	Cr	Cr	Cr	Co	Co	Co	Co
Co	Cr	Cr	Cr	Cr	Cr	Cr	Cr	Co	Co	Co	Cr	Cr	Cr	Co	Cr	Cr	Co	Fe	Co	Co	Cr	Co	Fe	Co	Cr	Cr	Cr	Cr	Cr
Cr	Co	Fe	Co	Cr	Cr	Co	Co	Co	Co	Cr	Cr	Cr	Cr	Cr	Cr	Cr	Co	Cr	Cr	Cr	Cr	Co	Fe	Cr	Cr	Cr	Co	Co	Cr
Co	Cr	Co	Cr	Co	Co	Cr	Cr	Cr	Co	Cr	Co	Co	Cr	Cr	Cr	Cr	Cr	Cr	Cr	Cr	Fe	Cr	Co	Cr	Fe	Co	Co	Cr	Cr
Cr	Cr	Cr	Cr	Cr	Cr	Co	Cr	Co	Cr	Cr	Cr	Cr	Co	Cr	Cr	Co	Cr	Co	Cr	Cr	Fe	Cr	Co	Fe	Cr	Co	Co	Co	Co
Cr	Cr	Cr	Co	Co	Cr	Co	Fe	Co	Cr	Cr	Cr	Co	Cr	Cr	Fe	Cr	Cr	Cr	Co	Cr	Cr	Cr	Cr	Cr	Co	Co	Cr	Co	Co
Cr	Cr	Cr	Cr	Fe	Cr	Co	Cr	Cr	Cr	Cr	Cr	Co	Cr	Co	Cr	Fe	Co	Co	Co	Cr	Co	Cr	Cr	Co	Cr	Cr	Co	Cr	Co
Co	Co	Cr	Co	Fe	Cr	Co	Co	Cr	Cr	Co	Co	Cr	Cr	Cr	Cr	Cr	Cr	Co	Cr	Cr	Co	Cr	Cr	Cr	Fe	Co	Cr	Cr	Cr
Cr	Cr	Cr	Fe	Cr	Cr	Cr	Cr	Co	Cr	Cr	Cr	Cr	Cr	Co	Cr	Cr	Co	Co	Cr	Co	Co	Co	Co	Co	Cr	Cr	Cr	Fe	Co
Cr	Cr	Fe	Cr	Co	Cr	Co	Cr	Co	Cr	Co	Co	Co	Co	Cr	Cr	Cr	Cr	Cr	Cr	Fe	Co	Cr	Cr	Co	Co	Cr	Cr	Cr	Cr
Cr	Cr	Cr	Cr	Cr	Co	Cr	Cr	Co	Co	Cr	Co	Co	Cr	Co	Cr	Cr	Fe	Cr	Cr	Co	Cr	Cr	Co	Co	Fe	Co	Cr	Cr	Cr
Co	Cr	Cr	Cr	Co	Fe	Co	Cr	Cr	Co	Cr	Co	Cr	Co	Cr	Cr	Cr	Cr	Cr	Co	Cr	Cr	Cr	Cr	Co	Cr	Fe	Cr	Co	Co
Cr	Cr	Co	Co	Cr	Co	Cr	Cr	Cr	Cr	Cr	Cr	Cr	Cr	Co	Co	Cr	Cr	Cr	Cr	Fe	Co	Co	Cr	Co	Co	Fe	Co	Cr	Cr
Cr	Co	Co	Cr	Cr	Fe	Cr	Cr	Cr	Cr	Cr	Co	Fe	Co	Cr	Cr	Co	Cr	Cr	Cr	Co	Co	Cr	Co	Co	Cr	Cr	Cr	Co	Cr
Cr	Co	Cr	Cr	Cr	Cr	Co	Cr	Cr	Cr	Cr	Cr	Co	Cr	Fe	Cr	Fe	Co	Co	Co	Cr	Co	Cr	Cr	Co	Co	Cr	Cr	Co	Cr
Cr	Co	Co	Co	Cr	Cr	Co	Co	Cr	Cr	Cr	Cr	Co	Cr	Cr	Cr	Fe	Cr	Co	Cr	Fe	Cr	Cr	Cr	Cr	Cr	Co	Co	Co	Cr
Fe	Cr	Co	Cr	Cr	Co	Cr	Co	Cr	Cr	Co	Cr	Cr	Cr	Co	Cr	Co	Cr	Co	Cr	Co	Co	Cr	Cr	Co	Cr	Cr	Cr	Fe	Cr
Cr	Co	Co	Cr	Cr	Cr	Cr	Cr	Cr	Cr	Cr	Cr	Fe	Cr	Co	Cr	Co	Co	Co	Cr	Cr	Cr	Co	Co	Co	Co	Fe	Cr	Cr	Cr
Co	Cr	Cr	Co	Fe	Cr	Cr	Cr	Cr	Cr	Co	Cr	Cr	Fe	Cr	Co	Co	Cr	Cr	Co	Cr	Cr	Cr	Co	Co	Co	Co	Cr	Cr	Cr
Co	Cr	Co	Co	Co	Cr	Cr	Co	Cr	Co	Cr	Cr	Co	Cr	Cr	Fe	Cr	Cr	Co	Co	Cr	Cr	Co	Cr	Cr	Fe	Cr	Cr	Cr	Cr
Co	Cr	Co	Cr	Cr	Co	Co	Fe	Cr	Co	Cr	Co	Co	Cr	Cr	Co	Cr	Co	Cr	Cr	Cr	Fe	Cr	Co	Cr	Cr	Cr	Cr	Cr	Cr
Fe	Cr	Co	Cr	Co	Co	Cr	Cr	Co	Co	Cr	Cr	Co	Co	Cr	Co	Cr	Cr	Co	Cr	Cr	Cr	Co	Fe	Cr	Cr	Cr	Cr	Cr	Cr
Cr	Cr	Cr	Cr	Co	Co	Co	Cr	Cr	Cr	Cr	Cr	Co	Co	Cr	Cr	Co	Co	Co	Co	Cr	Cr	Cr	Fe	Cr	Cr	Co	Fe	Cr	Cr
Cr	Cr	Cr	Fe	Cr	Co	Cr	Cr	Co	Cr	Co	Cr	Cr	Cr	Co	Fe	Cr	Cr	Cr	Cr	Cr	Cr	Co	Cr	Co	Co	Co	Cr	Co	Co
Cr	Cr	Co	Cr	Cr	Cr	Cr	Co	Cr	Cr	Cr	Co	Fe	Cr	Co	Cr	Cr	Co	Fe	Cr	Cr	Co	Cr	Co	Cr	Co	Cr	Co	Cr	Co
Cr	Cr	Co	Cr	Co	Co	Cr	Co	Co	Cr	Cr	Cr	Cr	Co	Cr	Cr	Cr	Co	Cr	Fe	Cr	Cr	Co	Cr	Co	Fe	Co	Cr	Cr	Cr
Co	Cr	Co	Co	Cr	Co	Cr	Cr	Cr	Cr	Cr	Co	Cr	Cr	Cr	Cr	Co	Cr	Cr	Cr	Cr	Cr	Co	Co	Fe	Fe	Cr	Cr	Co	Co
Co	Co	Cr	Fe	Cr	Cr	Cr	Fe	Co	Cr	Co	Cr	Cr	Co	Cr	Co	Cr	Cr	Co	Cr	Cr	Cr	Co	Cr	Cr	Cr	Co	Cr	Cr	Co
Co	Cr	Cr	Co	Fe	Co	Cr	Cr	Cr	Co	Cr	Co	Cr	Cr	Cr	Co	Cr	Cr	Cr	Cr	Cr	Cr	Cr	Cr	Fe	Co	Cr	Co	Co	Co
Cr	Co	Cr	Co	Cr	Cr	Cr	Cr	Cr	Co	Fe	Co	Cr	Cr	Co	Cr	Cr	Co	Fe	Cr	Co	Cr	Co	Cr	Co	Cr	Cr	Co	Cr	Cr
Cr	Co	Cr	Co	Cr	Cr	Cr	Cr	Cr	Cr	Cr	Cr	Co	Co	Cr	Co	Co	Cr	Cr	Co	Cr	Co	Co	Cr	Fe	Fe	Cr	Cr	Co	Cr
Cr	Cr	Co	Fe	Cr	Co	Co	Cr	Cr	Cr	Co	Cr	Co	Cr	Cr	Cr	Cr	Cr	Cr	Co	Cr	Co	Co	Fe	Co	Co	Cr	Cr	Cr	Cr
Fe	Fe	Cr	Co	Cr	Cr	Co	Cr	Cr	Cr	Cr	Cr	Cr	Cr	Cr	Cr	Cr	Cr	Co	Cr	Cr	Co	Cr	Cr	Fe	Fe	Co	Co	Co	Co
Cr	Cr	Cr	Cr	Cr	Cr	Fe	Cr	Co	Co	Cr	Cr	Cr	Cr	Co	Fe	Cr	Co	Fe	Co	Co	Cr	Co	Fe	Co	Cr	Cr	Cr	Cr	Cr
Cr	Co	Fe	Co	Cr	Cr	Cr	Co	Co	Co	Cr	Cr	Cr	Cr	Fe	Fe	Cr	Co	Cr	Cr	Cr	Cr	Cr	Fe	Cr	Cr	Cr	Co	Co	Cr
Co	Cr	Cr	Cr	Co	Cr	Fe	Cr	Cr	Co	Cr	Co	Co	Cr	Cr	Cr	Cr	Cr	Cr	Cr	Fe	Fe	Cr	Co	Cr	Fe	Co	Co	Cr	Cr
Cr	Cr	Fe	Cr	Cr	Cr	Co	Cr	Cr	Cr	Cr	Cr	Cr	Co	Fe	Cr	Co	Cr	Cr	Cr	Cr	Fe	Cr	Co	Fe	Cr	Co	Co	Co	Co
Cr	Fe	Cr	Co	Co	Cr	Co	Fe	Co	Cr	Cr	Cr	Co	Cr	Cr	Fe	Cr	Cr	Cr	Cr	Cr	Cr	Cr	Cr	Cr	Cr	Co	Fe	Co	Co
Cr	Cr	Cr	Cr	Fe	Cr	Co	Fe	Cr	Cr	Cr	Cr	Co	Fe	Co	Cr	Fe	Cr	Co	Co	Cr	Co	Cr	Cr	Co	Cr	Cr	Cr	Cr	Co
Co	Co	Cr	Cr	Fe	Cr	Co	Cr	Cr	Cr	Co	Co	Cr	Cr	Cr	Cr	Cr	Cr	Co	Cr	Fe	Co	Cr	Cr	Fe	Fe	Co	Cr	Cr	Cr
Fe	Cr	Cr	Fe	Cr	Fe	Cr	Cr	Co	Cr	Cr	Cr	Cr	Cr	Cr	Cr	Cr	Co	Co	Cr	Co	Co	Co	Co	Co	Cr	Cr	Cr	Fe	Cr
Cr	Cr	Fe	Cr	Co	Cr	Co	Cr	Co	Cr	Cr	Co	Co	Co	Cr	Cr	Cr	Fe	Cr	Cr	Fe	Cr	Cr	Cr	Co	Co	Cr	Cr	Cr	Fe
Cr	Cr	Cr	Cr	Cr	Co	Cr	Cr	Co	Co	Cr	Co	Co	Cr	Co	Cr	Cr	Fe	Fe	Cr	Cr	Cr	Cr	Cr	Co	Fe	Co	Fe	Cr	Cr
Co	Fe	Cr	Cr	Co	Fe	Co	Cr	Cr	Cr	Cr	Co	Cr	Co	Cr	Cr	Cr	Cr	Fe	Co	Cr	Cr	Cr	Cr	Co	Cr	Fe	Cr	Co	Cr
Cr	Cr	Co	Co	Cr	Co	Cr	Cr	Cr	Cr	Cr	Fe	Fe	Cr	Co	Co	Cr	Cr	Cr	Cr	Fe	Co	Cr	Cr	Cr	Co	Fe	Co	Cr	Cr
Cr	Co	Co	Cr	Fe	Fe	Cr	Cr	Cr	Cr	Cr	Co	Fe	Cr	Fe	Cr	Cr	Cr	Cr	Cr	Co	Co	Cr	Co	Co	Cr	Cr	Cr	Co	Cr
Cr	Co	Cr	Cr	Cr	Cr	Cr	Cr	Cr	Cr	Fe	Cr	Co	Cr	Fe	Cr	Fe	Co	Co	Co	Cr	Co	Fe	Cr	Co	Co	Cr	Cr	Cr	Cr
Cr	Co	Co	Co	Fe	Cr	Co	Co	Cr	Cr	Cr	Cr	Cr	Cr	Cr	Cr	Fe	Cr	Co	Fe	Fe	Cr	Cr	Cr	Cr	Cr	Cr	Co	Co	Cr
Fe	Cr	Cr	Cr	Cr	Co	Cr	Co	Cr	Fe	Co	Cr	Cr	Cr	Co	Cr	Co	Cr	Co	Cr	Co	Co	Fe	Cr	Cr	Cr	Cr	Cr	Fe	Cr
Cr	Cr	Co	Cr	Cr	Cr	Cr	Cr	Cr	Cr	Cr	Fe	Fe	Fe	Co	Cr	Co	Co	Co	Cr	Cr	Cr	Co	Co	Co	Cr	Fe	Cr	Cr	Cr
Co	Fe	Cr	Cr	Fe	Cr	Cr	Cr	Cr	Cr	Co	Cr	Cr	Fe	Cr	Co	Co	Cr	Cr	Co	Cr	Cr	Cr	Cr	Co	Co	Co	Cr	Fe	Cr
Cr	Cr	Co	Co	Co	Cr	Cr	Cr	Fe	Co	Cr	Cr	Co	Cr	Cr	Fe	Fe	Cr	Co	Co	Cr	Cr	Co	Cr	Cr	Fe	Cr	Cr	Cr	Cr
Co	Cr	Co	Cr	Cr	Cr	Cr	Fe	Cr	Co	Cr	Co	Co	Cr	Cr	Co	Fe	Co	Cr	Cr	Cr	Fe	Fe	Co	Cr	Cr	Cr	Cr	Cr	Cr
Fe	Cr	Co	Cr	Cr	Co	Cr	Cr	Co	Cr	Cr	Cr	Co	Co	Cr	Co	Fe	Cr	Co	Cr	Cr	Cr	Co	Fe	Cr	Cr	Cr	Cr	Cr	Fe
Fe	Cr	Cr	Cr	Co	Co	Co	Cr	Cr	Cr	Cr	Cr	Cr	Co	Cr	Cr	Co	Cr	Co	Co	Cr	Fe	Cr	Fe	Cr	Cr	Co	Fe	Cr	Cr
Cr	Cr	Cr	Fe	Cr	Co	Cr	Cr	Co	Cr	Co	Cr	Cr	Fe	Co	Fe	Cr	Cr	Fe	Cr	Cr	Cr	Cr	Cr	Co	Co	Co	Cr	Co	Cr
Cr	Cr	Co	Fe	Cr	Cr	Cr	Cr	Cr	Cr	Cr	Co	Fe	Cr	Co	Cr	Cr	Co	Fe	Cr	Cr	Co	Cr	Co	Cr	Co	Cr	Cr	Fe	Co
Cr	Fe	Co	Cr	Co	Co	Cr	Cr	Co	Cr	Cr	Cr	Cr	Co	Cr	Cr	Cr	Co	Cr	Fe	Cr	Cr	Co	Cr	Cr	Fe	Co	Fe	Cr	Cr
Co	Cr	Co	Cr	Cr	Co	Cr	Cr	Cr	Cr	Cr	Co	Cr	Cr	Cr	Cr	Co	Cr	Cr	Fe	Cr	Cr	Co	Co	Fe	Fe	Fe	Cr	Co	Cr
Cr	Co	Cr	Fe	Cr	Cr	Cr	Fe	Co	Fe	Co	Cr	Cr	Cr	Cr	Co	Cr	Cr	Co	Cr	Cr	Cr	Co	Fe	Cr	Cr	Co	Cr	Cr	Co
Co	Cr	Fe	Co	Fe	Co	Cr	Cr	Cr	Cr	Cr	Cr	Cr	Cr	Fe	Co	Cr	Cr	Cr	Cr	Cr	Cr	Cr	Cr	Fe	Co	Cr	Co	Co	Co
Cr	Co	Cr	Co	Cr	Cr	Cr	Cr	Cr	Co	Fe	Co	Cr	Fe	Cr	Cr	Cr	Co	Fe	Cr	Co	Cr	Cr	Cr	Co	Fe	Cr	Co	Cr	Cr
Cr	Co	Cr	Co	Cr	Cr	Fe	Cr	Cr	Cr	Cr	Cr	Co	Cr	Cr	Co	Cr	Cr	Cr	Co	Cr	Co	Co	Cr	Fe	Fe	Cr	Cr	Co	Fe
Cr	Cr	Cr	Fe	Cr	Co	Co	Cr	Cr	Cr	Co	Cr	Co	Cr	Cr	Cr	Fe	Fe	Cr	Cr	Cr	Co	Co	Fe	Co	Co	Cr	Cr	Cr	Cr
Fe	Fe	Cr	Co	Cr	Cr	Co	Cr	Cr	Cr	Cr	Cr	Cr	Cr	Cr	Cr	Cr	Cr	Co	Cr	Cr	Co	Cr	Cr	Fe	Cr	Co	Co	Co	Co
Cr	Cr	Cr	Cr	Cr	Cr	Cr	Cr	Co	Co	Cr	Cr	Cr	Cr	Co	Fe	Cr	Co	Fe	Co	Co	Cr	Co	Fe	Co	Cr	Cr	Cr	Cr	Cr
Cr	Co	Fe	Co	Cr	Cr	Cr	Co	Co	Co	Cr	Cr	Cr	Cr	Cr	Fe	Cr	Co	Cr	Cr	Cr	Cr	Cr	Fe	Cr	Cr	Cr	Co	Co	Cr
Co	Cr	Cr	Cr	Co	Cr	Fe	Cr	Cr	Co	Cr	Co	Co	Cr	Cr	Cr	Cr	Cr	Cr	Cr	Cr	Fe	Cr	Co	Cr	Fe	Co	Co	Cr	Cr
Cr	Cr	Cr	Cr	Cr	Cr	Co	Cr	Cr	Cr	Cr	Cr	Cr	Co	Fe	Cr	Co	Cr	Cr	Cr	Cr	Fe	Cr	Co	Fe	Cr	Co	Co	Co	Co
Cr	Fe	Cr	Co	Co	Cr	Co	Fe	Co	Cr	Cr	Cr	Co	Cr	Cr	Fe	Cr	Cr	Cr	Cr	Cr	Cr	Cr	Cr	Cr	Cr	Co	Cr	Co	Co
Cr	Cr	Cr	Cr	Fe	Cr	Co	Fe	Cr	Cr	Cr	Cr	Co	Cr	Co	Cr	Fe	Cr	Co	Co	Cr	Co	Cr	Cr	Co	Cr	Cr	Cr	Cr	Co
Co	Co	Cr	Cr	Fe	Cr	Co	Cr	Cr	Cr	Co	Co	Cr	Cr	Cr	Cr	Cr	Cr	Co	Cr	Fe	Co	Cr	Cr	Cr	Fe	Co	Cr	Cr	Cr
Fe	Cr	Cr	Fe	Cr	Cr	Cr	Cr	Co	Cr	Cr	Cr	Cr	Cr	Cr	Cr	Cr	Co	Co	Cr	Co	Co	Co	Co	Co	Cr	Cr	Cr	Fe	Cr
Cr	Cr	Fe	Cr	Co	Cr	Co	Cr	Co	Cr	Cr	Co	Co	Co	Cr	Cr	Cr	Fe	Cr	Cr	Fe	Cr	Cr	Cr	Co	Co	Cr	Cr	Cr	Cr
Cr	Cr	Cr	Cr	Cr	Co	Cr	Cr	Co	Co	Cr	Co	Co	Cr	Co	Cr	Cr	Fe	Fe	Cr	Cr	Cr	Cr	Cr	Co	Fe	Co	Cr	Cr	Cr
Co	Fe	Cr	Cr	Co	Fe	Co	Cr	Cr	Cr	Cr	Co	Cr	Co	Cr	Cr	Cr	Cr	Cr	Co	Cr	Cr	Cr	Cr	Co	Cr	Fe	Cr	Co	Cr
Cr	Cr	Co	Co	Cr	Co	Cr	Cr	Cr	Cr	Cr	Cr	Fe	Cr	Co	Co	Cr	Cr	Cr	Cr	Fe	Co	Cr	Cr	Cr	Co	Fe	Co	Cr	Cr
Cr	Co	Co	Cr	Cr	Fe	Cr	Cr	Cr	Cr	Cr	Co	Fe	Cr	Fe	Cr	Cr	Cr	Cr	Cr	Co	Co	Cr	Co	Co	Cr	Cr	Cr	Co	Cr
Cr	Co	Cr	Cr	Cr	Cr	Cr	Cr	Cr	Cr	Cr	Cr	Co	Cr	Fe	Cr	Fe	Co	Co	Co	Cr	Co	Fe	Cr	Co	Co	Cr	Cr	Cr	Cr
Cr	Co	Co	Co	Cr	Cr	Co	Co	Cr	Cr	Cr	Cr	Cr	Cr	Cr	Cr	Fe	Cr	Co	Fe	Fe	Cr	Cr	Cr	Cr	Cr	Cr	Co	Co	Cr
Fe	Cr	Cr	Cr	Cr	Co	Cr	Co	Cr	Fe	Co	Cr	Cr	Cr	Co	Cr	Co	Cr	Co	Cr	Co	Co	Cr	Cr	Cr	Cr	Cr	Cr	Fe	Cr
Cr	Cr	Co	Cr	Cr	Cr	Cr	Cr	Cr	Cr	Cr	Fe	Fe	Cr	Co	Cr	Co	Co	Co	Cr	Cr	Cr	Co	Co	Co	Cr	Fe	Cr	Cr	Cr
Co	Fe	Cr	Cr	Fe	Cr	Cr	Cr	Cr	Cr	Co	Cr	Cr	Fe	Cr	Co	Co	Cr	Cr	Co	Cr	Cr	Cr	Cr	Co	Co	Co	Cr	Cr	Cr
Cr	Cr	Co	Co	Co	Cr	Cr	Cr	Fe	Co	Cr	Cr	Co	Cr	Cr	Fe	Cr	Cr	Co	Co	Cr	Cr	Co	Cr	Cr	Fe	Cr	Cr	Cr	Cr
Co	Cr	Co	Cr	Cr	Cr	Cr	Fe	Cr	Co	Cr	Co	Co	Cr	Cr	Co	Fe	Co	Cr	Cr	Cr	Fe	Cr	Co	Cr	Cr	Cr	Cr	Cr	Cr
Fe	Cr	Co	Cr	Cr	Co	Cr	Cr	Co	Cr	Cr	Cr	Co	Co	Cr	Co	Cr	Cr	Co	Cr	Cr	Cr	Co	Fe	Cr	Cr	Cr	Cr	Cr	Fe
Cr	Cr	Cr	Cr	Co	Co	Co	Cr	Cr	Cr	Cr	Cr	Cr	Co	Cr	Cr	Co	Cr	Co	Co	Cr	Fe	Cr	Fe	Cr	Cr	Co	Fe	Cr	Cr
Cr	Cr	Cr	Fe	Cr	Co	Cr	Cr	Co	Cr	Co	Cr	Cr	Cr	Co	Fe	Cr	Cr	Fe	Cr	Cr	Cr	Cr	Cr	Co	Co	Co	Cr	Co	Cr
Cr	Cr	Co	Cr	Cr	Cr	Cr	Cr	Cr	Cr	Cr	Co	Fe	Cr	Co	Cr	Cr	Co	Fe	Cr	Cr	Co	Cr	Co	Cr	Co	Cr	Cr	Fe	Co
Cr	Fe	Co	Cr	Co	Co	Cr	Cr	Co	Cr	Cr	Cr	Cr	Co	Cr	Cr	Cr	Co	Cr	Fe	Cr	Cr	Co	Cr	Cr	Fe	Co	Cr	Cr	Cr
Co	Cr	Co	Cr	Cr	Co	Cr	Cr	Cr	Cr	Cr	Co	Cr	Cr	Cr	Cr	Co	Cr	Cr	Cr	Cr	Cr	Co	Co	Fe	Fe	Fe	Cr	Co	Cr
Cr	Co	Cr	Fe	Cr	Cr	Cr	Fe	Co	Fe	Co	Cr	Cr	Cr	Cr	Co	Cr	Cr	Co	Cr	Cr	Cr	Co	Cr	Cr	Cr	Co	Cr	Cr	Co
Co	Cr	Fe	Co	Fe	Co	Cr	Cr	Cr	Cr	Cr	Cr	Cr	Cr	Cr	Co	Cr	Cr	Cr	Cr	Cr	Cr	Cr	Cr	Fe	Co	Cr	Co	Co	Co
Cr	Co	Cr	Co	Cr	Cr	Cr	Cr	Cr	Co	Fe	Co	Cr	Fe	Cr	Cr	Cr	Co	Fe	Cr	Co	Cr	Cr	Cr	Co	Cr	Cr	Co	Cr	Cr
Cr	Co	Cr	Co	Cr	Cr	Cr	Cr	Cr	Cr	Cr	Cr	Co	Cr	Cr	Co	Cr	Cr	Cr	Co	Cr	Co	Co	Cr	Fe	Fe	Cr	Cr	Co	Fe
Cr	Cr	Cr	Fe	Cr	Co	Co	Cr	Cr	Cr	Co	Cr	Co	Cr	Cr	Cr	Cr	Fe	Cr	Cr	Cr	Co	Co	Fe	Co	Co	Cr	Cr	Cr	Cr
Fe	Fe	Cr	Co	Cr	Cr	Co	Co	Cr	Cr	Cr	Cr	Co	Cr	Cr	Cr	Cr	Cr	Co	Cr	Cr	Co	Cr	Cr	Fe	Cr	Co	Co	Co	Co
Co	Cr	Cr	Cr	Cr	Cr	Cr	Cr	Co	Co	Co	Cr	Cr	Cr	Co	Fe	Cr	Co	Fe	Co	Co	Cr	Co	Fe	Co	Cr	Cr	Cr	Cr	Cr
Cr	Co	Fe	Co	Cr	Cr	Co	Co	Co	Co	Cr	Cr	Cr	Cr	Cr	Fe	Cr	Co	Cr	Cr	Cr	Cr	Co	Fe	Cr	Cr	Cr	Co	Co	Cr
Co	Cr	Co	Cr	Co	Co	Fe	Cr	Cr	Co	Cr	Co	Co	Cr	Cr	Cr	Cr	Cr	Cr	Cr	Cr	Fe	Cr	Co	Cr	Fe	Co	Co	Cr	Cr
Cr	Cr	Cr	Cr	Cr	Cr	Co	Cr	Co	Cr	Cr	Cr	Cr	Co	Fe	Cr	Co	Cr	Co	Cr	Cr	Fe	Cr	Co	Fe	Cr	Co	Co	Co	Co
Cr	Fe	Cr	Co	Co	Cr	Co	Fe	Co	Cr	Cr	Cr	Co	Cr	Cr	Fe	Cr	Cr	Cr	Co	Cr	Cr	Cr	Cr	Cr	Co	Co	Cr	Co	Co
Cr	Cr	Cr	Cr	Fe	Cr	Co	Fe	Cr	Cr	Cr	Cr	Co	Cr	Co	Cr	Fe	Co	Co	Co	Cr	Co	Cr	Cr	Co	Cr	Cr	Co	Cr	Co
Co	Co	Cr	Co	Fe	Cr	Co	Co	Cr	Cr	Co	Co	Cr	Cr	Cr	Cr	Cr	Cr	Co	Cr	Fe	Co	Cr	Cr	Cr	Fe	Co	Cr	Cr	Cr
Fe	Cr	Cr	Fe	Cr	Cr	Cr	Cr	Co	Cr	Cr	Cr	Cr	Cr	Co	Cr	Cr	Co	Co	Cr	Co	Co	Co	Co	Co	Cr	Cr	Cr	Fe	Co
Cr	Cr	Fe	Cr	Co	Cr	Co	Cr	Co	Cr	Co	Co	Co	Co	Cr	Cr	Cr	Fe	Cr	Cr	Fe	Co	Cr	Cr	Co	Co	Cr	Cr	Cr	Cr
Cr	Cr	Cr	Cr	Cr	Co	Cr	Cr	Co	Co	Cr	Co	Co	Cr	Co	Cr	Cr	Fe	Fe	Cr	Co	Cr	Cr	Co	Co	Fe	Co	Cr	Cr	Cr
Co	Fe	Cr	Cr	Co	Fe	Co	Cr	Cr	Co	Cr	Co	Cr	Co	Cr	Cr	Cr	Cr	Cr	Co	Cr	Cr	Cr	Cr	Co	Cr	Fe	Cr	Co	Co
Cr	Cr	Co	Co	Cr	Co	Cr	Cr	Cr	Cr	Cr	Cr	Fe	Cr	Co	Co	Cr	Cr	Cr	Cr	Fe	Co	Co	Cr	Co	Co	Fe	Co	Cr	Cr
Cr	Co	Co	Cr	Cr	Fe	Cr	Cr	Cr	Cr	Cr	Co	Fe	Co	Fe	Cr	Co	Cr	Cr	Cr	Co	Co	Cr	Co	Co	Cr	Cr	Cr	Co	Cr
Cr	Co	Cr	Cr	Cr	Cr	Co	Cr	Cr	Cr	Cr	Cr	Co	Cr	Fe	Cr	Fe	Co	Co	Co	Cr	Co	Fe	Cr	Co	Co	Cr	Cr	Co	Cr
Cr	Co	Co	Co	Cr	Cr	Co	Co	Cr	Cr	Cr	Cr	Co	Cr	Cr	Cr	Fe	Cr	Co	Fe	Fe	Cr	Cr	Cr	Cr	Cr	Co	Co	Co	Cr
Fe	Cr	Co	Cr	Cr	Co	Cr	Co	Cr	Fe	Co	Cr	Cr	Cr	Co	Cr	Co	Cr	Co	Cr	Co	Co	Cr	Cr	Co	Cr	Cr	Cr	Fe	Cr
Cr	Co	Co	Cr	Cr	Cr	Cr	Cr	Cr	Cr	Cr	Fe	Fe	Cr	Co	Cr	Co	Co	Co	Cr	Cr	Cr	Co	Co	Co	Co	Fe	Cr	Cr	Cr
Co	Fe	Cr	Co	Fe	Cr	Cr	Cr	Cr	Cr	Co	Cr	Cr	Fe	Cr	Co	Co	Cr	Cr	Co	Cr	Cr	Cr	Co	Co	Co	Co	Cr	Cr	Cr
Co	Cr	Co	Co	Co	Cr	Cr	Co	Fe	Co	Cr	Cr	Co	Cr	Cr	Fe	Cr	Cr	Co	Co	Cr	Cr	Co	Cr	Cr	Fe	Cr	Cr	Cr	Cr
Co	Cr	Co	Cr	Cr	Co	Co	Fe	Cr	Co	Cr	Co	Co	Cr	Cr	Co	Fe	Co	Cr	Cr	Cr	Fe	Cr	Co	Cr	Cr	Cr	Cr	Cr	Cr
Fe	Cr	Co	Cr	Co	Co	Cr	Cr	Co	Co	Cr	Cr	Co	Co	Cr	Co	Cr	Cr	Co	Cr	Cr	Cr	Co	Fe	Cr	Cr	Cr	Cr	Cr	Fe
Cr	Cr	Cr	Cr	Co	Co	Co	Cr	Cr	Cr	Cr	Cr	Co	Co	Cr	Cr	Co	Co	Co	Co	Cr	Fe	Cr	Fe	Cr	Cr	Co	Fe	Cr	Cr
Cr	Cr	Cr	Fe	Cr	Co	Cr	Cr	Co	Cr	Co	Cr	Cr	Cr	Co	Fe	Cr	Cr	Fe	Cr	Cr	Cr	Co	Cr	Co	Co	Co	Cr	Co	Co
Cr	Cr	Co	Cr	Cr	Cr	Cr	Co	Cr	Cr	Cr	Co	Fe	Cr	Co	Cr	Cr	Co	Fe	Cr	Cr	Co	Cr	Co	Cr	Co	Cr	Co	Fe	Co
Cr	Fe	Co	Cr	Co	Co	Cr	Co	Co	Cr	Cr	Cr	Cr	Co	Cr	Cr	Cr	Co	Cr	Fe	Cr	Cr	Co	Cr	Co	Fe	Co	Cr	Cr	Cr
Co	Cr	Co	Co	Cr	Co	Cr	Cr	Cr	Cr	Cr	Co	Cr	Cr	Cr	Cr	Co	Cr	Cr	Cr	Cr	Cr	Co	Co	Fe	Fe	Fe	Cr	Co	Co
Co	Co	Cr	Fe	Cr	Cr	Cr	Fe	Co	Fe	Co	Cr	Cr	Co	Cr	Co	Cr	Cr	Co	Cr	Cr	Cr	Co	Cr	Cr	Cr	Co	Cr	Cr	Co
Co	Cr	Fe	Co	Fe	Co	Cr	Cr	Cr	Co	Cr	Co	Cr	Cr	Cr	Co	Cr	Cr	Cr	Cr	Cr	Cr	Cr	Cr	Fe	Co	Cr	Co	Co	Co
Cr	Co	Cr	Co	Cr	Cr	Cr	Cr	Cr	Co	Fe	Co	Cr	Fe	Co	Cr	Cr	Co	Fe	Cr	Co	Cr	Co	Cr	Co	Cr	Cr	Co	Cr	Cr
Cr	Co	Cr	Co	Cr	Cr	Cr	Cr	Cr	Cr	Cr	Cr	Co	Co	Cr	Co	Co	Cr	Cr	Co	Cr	Co	Co	Cr	Fe	Fe	Cr	Cr	Co	Fe
Cr	Cr	Co	Fe	Cr	Co	Co	Cr	Cr	Cr	Co	Cr	Co	Cr	Cr	Cr	Cr	Fe	Cr	Co	Cr	Co	Co	Fe	Co	Co	Cr	Cr	Cr	Cr
Fe	Cr	Cr	Cr	Cr	Co	Co	Cr	Cr	Cr	Cr	Co	Cr	Cr	Fe	Fe	Fe	Fe	Fe	Fe	Co	Co	Cr	Cr	Cr	Co	Cr	Co	Cr	Cr
Fe	Co	Co	Co	Fe	Cr	Cr	Cr	Cr	Cr	Cr	Cr	Co	Cr	Cr	Fe	Cr	Co	Fe	Fe	Cr	Fe	Co	Co	Cr	Cr	Cr	Fe	Cr	Cr
Fe	Cr	Cr	Fe	Cr	Cr	Co	Fe	Cr	Co	Cr	Co	Cr	Co	Fe	Fe	Fe	Cr	Fe	Co	Cr	Cr	Cr	Co	Cr	Cr	Cr	Cr	Co	Cr
Fe	Fe	Co	Cr	Fe	Cr	Cr	Cr	Co	Cr	Co	Co	Cr	Cr	Fe	Fe	Fe	Cr	Co	Fe	Co	Co	Cr	Cr	Cr	Cr	Cr	Cr	Cr	Cr
Fe	Cr	Cr	Co	Cr	Co	Cr	Cr	Cr	Cr	Co	Cr	Cr	Fe	Cr	Fe	Fe	Cr	Cr	Co	Fe	Fe	Cr	Cr	Fe	Co	Co	Co	Cr	Cr
Fe	Fe	Cr	Cr	Cr	Cr	Co	Cr	Co	Co	Cr	Co	Co	Cr	Fe	Fe	Fe	Cr	Cr	Fe	Cr	Co	Cr	Cr	Co	Cr	Cr	Cr	Cr	Fe
Fe	Cr	Cr	Cr	Co	Cr	Co	Co	Cr	Cr	Cr	Cr	Cr	Co	Fe	Cr	Fe	Fe	Fe	Fe	Cr	Cr	Cr	Cr	Cr	Co	Cr	Fe	Co	Co
Fe	Co	Cr	Cr	Cr	Co	Co	Cr	Cr	Fe	Cr	Cr	Cr	Co	Fe	Co	Fe	Cr	Cr	Fe	Cr	Fe	Cr	Cr	Co	Cr	Cr	Fe	Cr	Co
Fe	Cr	Cr	Cr	Cr	Co	Cr	Cr	Cr	Co	Cr	Co	Fe	Cr	Co	Fe	Cr	Cr	Fe	Fe	Fe	Cr	Co	Co	Fe	Co	Cr	Cr	Cr	Cr
Fe	Cr	Co	Cr	Co	Cr	Cr	Cr	Co	Cr	Co	Fe	Co	Cr	Fe	Cr	Fe	Cr	Fe	Co	Fe	Co	Fe	Cr	Cr	Cr	Cr	Cr	Cr	Cr
Fe	Cr	Co	Fe	Cr	Cr	Cr	Co	Co	Cr	Cr	Cr	Cr	Co	Fe	Co	Co	Cr	Fe	Fe	Fe	Cr	Cr	Fe	Cr	Co	Cr	Cr	Cr	Cr
Fe	Co	Cr	Cr	Cr	Cr	Cr	Cr	Fe	Co	Co	Co	Fe	Cr	Fe	Fe	Cr	Fe	Co	Fe	Cr	Co	Cr	Co	Cr	Cr	Cr	Cr	Cr	Cr
Fe	Co	Cr	Fe	Cr	Co	Cr	Co	Cr	Cr	Cr	Cr	Co	Co	Fe	Cr	Fe	Cr	Co	Cr	Fe	Fe	Cr	Cr	Cr	Cr	Cr	Fe	Co	Cr
Fe	Cr	Fe	Co	Cr	Co	Co	Cr	Cr	Cr	Co	Cr	Co	Cr	Cr	Fe	Fe	Co	Fe	Fe	Cr	Fe	Cr	Co	Cr	Cr	Cr	Cr	Cr	Cr
Fe	Cr	Cr	Cr	Co	Cr	Cr	Cr	Cr	Cr	Cr	Cr	Cr	Co	Fe	Fe	Fe	Fe	Fe	Fe	Co	Co	Co	Co	Cr	Cr	Cr	Cr	Cr	Co
Fe	Fe	Cr	Co	Cr	Cr	Co	Cr	Cr	Cr	Cr	Fe	Co	Cr	Fe	Fe	Fe	Cr	Co	Cr	Fe	Cr	Cr	Co	Cr	Co	Cr	Cr	Cr	Co
Fe	Cr	Cr	Cr	Cr	Fe	Cr	Cr	Cr	Cr	Cr	Co	Co	Fe	Fe	Cr	Co	Fe	Co	Fe	Cr	Fe	Cr	Co	Cr	Co	Co	Cr	Cr	Cr
Fe	Cr	Cr	Cr	Cr	Co	Cr	Cr	Cr	Cr	Cr	Co	Co	Fe	Cr	Fe	Fe	Fe	Fe	Cr	Co	Cr	Cr	Co	Fe	Co	Co	Cr	Cr	Cr
Fe	Co	Cr	Cr	Cr	Cr	Cr	Cr	Fe	Cr	Cr	Co	Cr	Cr	Fe	Co	Cr	Fe	Co	Cr	Fe	Fe	Co	Fe	Cr	Cr	Cr	Cr	Co	Co
Fe	Cr	Cr	Cr	Cr	Co	Cr	Cr	Fe	Cr	Co	Cr	Cr	Cr	Co	Fe	Fe	Cr	Cr	Fe	Co	Fe	Co	Cr	Fe	Cr	Cr	Cr	Co	Co
Fe	Cr	Cr	Cr	Fe	Cr	Cr	Cr	Cr	Co	Cr	Cr	Co	Cr	Cr	Fe	Fe	Co	Fe	Co	Fe	Cr	Co	Co	Cr	Cr	Fe	Cr	Co	Cr
Fe	Cr	Co	Cr	Cr	Co	Cr	Co	Cr	Cr	Co	Co	Co	Fe	Fe	Co	Fe	Fe	Cr	Cr	Fe	Fe	Cr	Cr	Cr	Cr	Cr	Cr	Cr	Cr
Fe	Cr	Co	Cr	Cr	Cr	Cr	Fe	Co	Cr	Cr	Co	Cr	Co	Fe	Fe	Cr	Fe	Cr	Fe	Cr	Fe	Co	Cr	Co	Cr	Cr	Co	Cr	Cr
Fe	Co	Co	Cr	Cr	Cr	Cr	Co	Cr	Cr	Cr	Cr	Cr	Cr	Co	Fe	Fe	Cr	Fe	Fe	Fe	Cr	Co	Co	Cr	Cr	Co	Cr	Fe	Cr
Fe	Cr	Cr	Cr	Cr	Co	Cr	Fe	Cr	Co	Cr	Co	Co	Cr	Fe	Fe	Co	Cr	Co	Fe	Fe	Fe	Co	Cr	Cr	Cr	Cr	Cr	Cr	Cr
Fe	Cr	Cr	Co	Cr	Cr	Co	Co	Cr	Cr	Co	Cr	Co	Fe	Fe	Fe	Cr	Cr	Fe	Cr	Fe	Cr	Cr	Co	Cr	Cr	Co	Fe	Cr	Cr
Fe	Fe	Co	Cr	Cr	Co	Co	Co	Cr	Cr	Cr	Co	Cr	Cr	Fe	Cr	Cr	Cr	Fe	Fe	Fe	Co	Cr	Cr	Cr	Fe	Cr	Cr	Cr	Co
Fe	Co	Cr	Cr	Co	Cr	Co	Co	Co	Co	Cr	Cr	Cr	Co	Cr	Cr	Fe	Cr	Fe	Cr	Fe	Fe	Cr	Cr	Cr	Cr	Cr	Fe	Cr	Fe
Fe	Co	Cr	Co	Co	Cr	Cr	Co	Co	Cr	Cr	Cr	Co	Cr	Fe	Fe	Fe	Fe	Cr	Fe	Cr	Fe	Cr	Cr	Cr	Cr	Cr	Co	Cr	Cr
Fe	Cr	Co	Cr	Co	Cr	Fe	Cr	Cr	Co	Cr	Co	Fe	Cr	Cr	Cr	Fe	Cr	Fe	Fe	Fe	Co	Co	Cr	Cr	Co	Cr	Cr	Cr	Cr
Fe	Cr	Cr	Cr	Co	Cr	Co	Co	Fe	Cr	Fe	Cr	Cr	Co	Co	Cr	Fe	Co	Fe	Fe	Fe	Cr	Cr	Cr	Cr	Cr	Cr	Co	Cr	Cr
Fe	Co	Fe	Cr	Cr	Cr	Cr	Cr	Fe	Cr	Cr	Cr	Co	Cr	Fe	Cr	Co	Fe	Co	Fe	Cr	Fe	Co	Co	Cr	Cr	Cr	Cr	Co	Cr
Fe	Co	Cr	Cr	Co	Cr	Cr	Co	Co	Cr	Cr	Fe	Cr	Cr	Fe	Fe	Cr	Fe	Cr	Fe	Cr	Cr	Co	Co	Cr	Cr	Cr	Cr	Co	Cr
Fe	Co	Co	Co	Cr	Cr	Cr	Co	Cr	Cr	Cr	Fe	Cr	Cr	Fe	Cr	Cr	Cr	Fe	Fe	Cr	Fe	Cr	Co	Co	Cr	Co	Cr	Cr	Cr
Fe	Cr	Co	Co	Co	Cr	Cr	Cr	Cr	Co	Cr	Cr	Cr	Cr	Fe	Cr	Cr	Fe	Cr	Fe	Cr	Fe	Co	Fe	Cr	Cr	Co	Co	Cr	Cr
Fe	Fe	Cr	Cr	Co	Cr	Co	Cr	Cr	Cr	Cr	Co	Cr	Cr	Co	Cr	Fe	Fe	Cr	Fe	Cr	Fe	Cr	Co	Co	Cr	Cr	Cr	Co	Cr
Fe	Co	Cr	Co	Co	Cr	Cr	Cr	Cr	Cr	Cr	Cr	Co	Cr	Fe	Fe	Fe	Cr	Co	Fe	Co	Cr	Cr	Fe	Cr	Co	Cr	Cr	Cr	Cr
Fe	Cr	Cr	Cr	Cr	Co	Cr	Cr	Cr	Cr	Cr	Co	Co	Cr	Fe	Co	Cr	Fe	Cr	Fe	Fe	Co	Co	Cr	Cr	Cr	Cr	Fe	Cr	Co
Fe	Co	Cr	Cr	Cr	Co	Fe	Cr	Cr	Cr	Cr	Cr	Co	Co	Cr	Fe	Fe	Fe	Fe	Cr	Co	Cr	Cr	Co	Cr	Cr	Cr	Cr	Co	Cr
Fe	Fe	Cr	Co	Cr	Co	Cr	Cr	Co	Co	Co	Cr	Cr	Co	Cr	Fe	Fe	Cr	Fe	Fe	Co	Cr	Cr	Cr	Cr	Cr	Cr	Cr	Cr	Cr
Fe	Cr	Cr	Cr	Fe	Cr	Co	Cr	Cr	Cr	Cr	Cr	Co	Co	Fe	Co	Fe	Cr	Co	Fe	Co	Fe	Cr	Cr	Cr	Cr	Cr	Cr	Cr	Co
Fe	Cr	Co	Co	Co	Cr	Cr	Cr	Co	Cr	Cr	Co	Cr	Co	Cr	Cr	Cr	Fe	Fe	Cr	Fe	Fe	Cr	Co	Cr	Fe	Cr	Cr	Cr	Cr
Fe	Co	Co	Cr	Co	Cr	Cr	Cr	Cr	Co	Co	Cr	Cr	Cr	Fe	Cr	Fe	Fe	Cr	Co	Co	Fe	Cr	Cr	Fe	Cr	Cr	Cr	Cr	Cr
Fe	Co	Cr	Cr	Cr	Cr	Cr	Cr	Cr	Co	Cr	Fe	Cr	Cr	Co	Co	Fe	Fe	Co	Co	Fe	Fe	Cr	Cr	Co	Cr	Cr	Cr	Cr	Cr
Fe	Fe	Cr	Cr	Co	Cr	Cr	Co	Cr	Cr	Cr	Co	Co	Cr	Cr	Cr	Co	Fe	Fe	Cr	Fe	Fe	Cr	Cr	Cr	Co	Cr	Cr	Co	Cr
Fe	Co	Cr	Cr	Cr	Cr	Fe	Co	Cr	Co	Cr	Cr	Cr	Cr	Fe	Fe	Co	Fe	Cr	Cr	Cr	Fe	Cr	Co	Cr	Cr	Co	Co	Cr	Cr
Fe	Cr	Cr	Cr	Cr	Cr	Co	Co	Cr	Co	Cr	Fe	Co	Cr	Co	Fe	Cr	Fe	Fe	Cr	Cr	Fe	Cr	Cr	Cr	Cr	Cr	Co	Co	Cr
Fe	Cr	Co	Cr	Cr	Co	Co	Co	Cr	Cr	Cr	Cr	Cr	Cr	Fe	Cr	Fe	Fe	Co	Cr	Fe	Cr	Co	Cr	Co	Cr	Fe	Cr	Cr	Cr
Fe	Cr	Co	Cr	Cr	Cr	Co	Cr	Cr	Fe	Co	Cr	Co	Cr	Cr	Co	Fe	Fe	Cr	Fe	Fe	Cr	Cr	Cr	Cr	Cr	Cr	Co	Cr	Co
Fe	Co	Cr	Cr	Cr	Co	Cr	Cr	Co	Cr	Co	Cr	Cr	Cr	Cr	Fe	Cr	Fe	Fe	Cr	Fe	Fe	Cr	Cr	Co	Cr	Co	Cr	Cr	Co
Fe	Cr	Cr	Cr	Cr	Co	Cr	Co	Cr	Co	Cr	Cr	Co	Cr	Fe	Co	Cr	Cr	Cr	Fe	Fe	Fe	Cr	Co	Fe	Co	Cr	Cr	Cr	Cr
Fe	Co	Co	Cr	Cr	Cr	Cr	Cr	Cr	Cr	Cr	Co	Co	Cr	Cr	Cr	Co	Cr	Fe	Fe	Fe	Fe	Co	Cr	Fe	Co	Cr	Cr	Cr	Cr
Fe	Cr	Cr	Cr	Cr	Cr	Co	Cr	Cr	Cr	Fe	Cr	Cr	Cr	Co	Fe	Fe	Cr	Fe	Fe	Cr	Cr	Co	Cr	Co	Cr	Co	Cr	Co	Co
Fe	Cr	Co	Cr	Co	Cr	Cr	Cr	Cr	Cr	Co	Cr	Cr	Cr	Cr	Cr	Fe	Fe	Fe	Fe	Cr	Cr	Co	Cr	Fe	Cr	Co	Co	Co	Cr
Fe	Co	Co	Cr	Cr	Co	Cr	Cr	Cr	Cr	Cr	Cr	Co	Cr	Fe	Fe	Fe	Fe	Co	Cr	Cr	Fe	Cr	Cr	Co	Cr	Cr	Cr	Co	Cr
Fe	Cr	Cr	Cr	Co	Cr	Fe	Cr	Co	Cr	Cr	Co	Cr	Cr	Fe	Cr	Fe	Co	Fe	Fe	Cr	Co	Cr	Cr	Cr	Cr	Cr	Co	Cr	Co
Fe	Co	Cr	Cr	Cr	Cr	Cr	Cr	Co	Cr	Cr	Fe	Cr	Co	Cr	Co	Fe	Cr	Fe	Cr	Fe	Fe	Cr	Co	Cr	Co	Co	Cr	Cr	Cr
Fe	Cr	Cr	Cr	Co	Cr	Cr	Cr	Cr	Co	Cr	Cr	Co	Co	Fe	Fe	Cr	Cr	Fe	Cr	Fe	Cr	Co	Cr	Cr	Cr	Co	Fe	Co	Cr
Fe	Cr	Cr	Co	Co	Cr	Co	Cr	Cr	Cr	Co	Cr	Cr	Cr	Co	Fe	Cr	Cr	Fe	Fe	Fe	Cr	Co	Cr	Cr	Cr	Cr	Cr	Co	Fe
Fe	Cr	Cr	Cr	Cr	Co	Cr	Fe	Cr	Cr	Cr	Co	Co	Co	Fe	Cr	Fe	Fe	Cr	Cr	Fe	Cr	Co	Co	Cr	Cr	Cr	Cr	Cr	Co
Fe	Cr	Cr	Co	Co	Cr	Cr	Cr	Cr	Cr	Co	Cr	Cr	Cr	Fe	Fe	Co	Co	Fe	Co	Fe	Cr	Cr	Co	Fe	Cr	Cr	Cr	Cr	Cr
Fe	Cr	Cr	Co	Co	Cr	Co	Cr	Cr	Cr	Cr	Cr	Cr	Cr	Fe	Cr	Cr	Fe	Cr	Fe	Fe	Co	Cr	Cr	Co	Co	Fe	Cr	Co	Cr
Fe	Cr	Cr	Co	Cr	Co	Cr	Co	Fe	Cr	Cr	Cr	Cr	Cr	Fe	Fe	Cr	Cr	Fe	Co	Co	Fe	Cr	Cr	Cr	Co	Co	Cr	Cr	Cr
Fe	Fe	Co	Cr	Co	Cr	Cr	Cr	Co	Cr	Co	Cr	Cr	Cr	Cr	Fe	Co	Cr	Cr	Fe	Fe	Fe	Cr	Cr	Co	Co	Cr	Cr	Cr	Cr
Fe	Co	Cr	Fe	Co	Fe	Cr	Co	Co	Cr	Cr	Fe	Cr	Cr	Fe	Fe	Cr	Fe	Cr	Fe	Cr	Cr	Co	Co	Cr	Cr	Cr	Cr	Co	Cr
Fe	Co	Co	Co	Cr	Cr	Cr	Co	Cr	Cr	Cr	Fe	Cr	Cr	Fe	Cr	Cr	Cr	Fe	Fe	Fe	Fe	Fe	Co	Co	Cr	Co	Cr	Cr	Cr
Fe	Cr	Co	Co	Co	Cr	Cr	Cr	Cr	Co	Cr	Cr	Cr	Cr	Fe	Cr	Cr	Fe	Cr	Fe	Cr	Fe	Co	Fe	Cr	Fe	Co	Co	Fe	Cr
Fe	Fe	Cr	Cr	Co	Cr	Co	Cr	Cr	Cr	Fe	Co	Cr	Fe	Co	Cr	Fe	Fe	Cr	Fe	Cr	Fe	Cr	Co	Co	Cr	Cr	Cr	Co	Cr
Fe	Co	Cr	Co	Co	Cr	Cr	Cr	Cr	Cr	Cr	Cr	Co	Fe	Fe	Fe	Fe	Fe	Co	Fe	Co	Cr	Cr	Fe	Cr	Co	Cr	Cr	Cr	Cr
Fe	Cr	Cr	Cr	Cr	Co	Fe	Cr	Fe	Cr	Cr	Co	Co	Cr	Fe	Co	Cr	Fe	Cr	Fe	Fe	Co	Co	Cr	Cr	Cr	Cr	Fe	Cr	Co
Fe	Co	Cr	Cr	Fe	Co	Fe	Cr	Cr	Cr	Cr	Cr	Co	Co	Cr	Fe	Fe	Fe	Fe	Cr	Co	Cr	Cr	Co	Cr	Fe	Cr	Cr	Co	Cr
Fe	Fe	Cr	Co	Cr	Co	Cr	Cr	Co	Co	Co	Cr	Cr	Co	Cr	Fe	Fe	Cr	Fe	Fe	Co	Cr	Fe	Cr	Cr	Cr	Cr	Cr	Fe	Cr
Fe	Cr	Cr	Fe	Fe	Cr	Co	Cr	Cr	Cr	Cr	Cr	Co	Co	Fe	Co	Fe	Cr	Co	Fe	Co	Fe	Cr	Cr	Cr	Cr	Cr	Fe	Cr	Co
Fe	Cr	Co	Co	Co	Cr	Cr	Fe	Co	Cr	Cr	Co	Cr	Co	Cr	Cr	Cr	Fe	Fe	Fe	Fe	Fe	Cr	Co	Cr	Fe	Cr	Cr	Cr	Cr
Fe	Co	Co	Cr	Co	Cr	Cr	Cr	Cr	Co	Co	Fe	Cr	Cr	Fe	Cr	Fe	Fe	Fe	Co	Co	Fe	Cr	Cr	Fe	Cr	Cr	Cr	Cr	Cr
Fe	Co	Cr	Cr	Cr	Cr	Cr	Cr	Cr	Co	Cr	Fe	Cr	Cr	Co	Co	Fe	Fe	Co	Co	Fe	Fe	Cr	Fe	Co	Cr	Fe	Cr	Cr	Cr
Fe	Fe	Cr	Cr	Co	Cr	Cr	Co	Cr	Fe	Fe	Co	Co	Cr	Cr	Cr	Co	Fe	Fe	Cr	Fe	Fe	Cr	Cr	Cr	Co	Cr	Cr	Co	Cr
Fe	Co	Cr	Fe	Cr	Cr	Fe	Co	Cr	Co	Cr	Fe	Cr	Cr	Fe	Fe	Co	Fe	Cr	Cr	Cr	Fe	Cr	Co	Cr	Cr	Co	Co	Cr	Cr
Fe	Cr	Cr	Cr	Cr	Cr	Co	Co	Fe	Co	Cr	Fe	Co	Cr	Co	Fe	Cr	Fe	Fe	Cr	Cr	Fe	Cr	Cr	Cr	Fe	Cr	Co	Co	Cr
Fe	Cr	Co	Cr	Cr	Co	Co	Co	Fe	Cr	Cr	Cr	Cr	Cr	Fe	Fe	Fe	Fe	Co	Cr	Fe	Cr	Co	Cr	Co	Cr	Fe	Cr	Cr	Cr
Fe	Cr	Co	Cr	Cr	Cr	Co	Cr	Cr	Fe	Co	Cr	Co	Cr	Cr	Co	Fe	Fe	Fe	Fe	Fe	Cr	Cr	Fe	Cr	Cr	Cr	Co	Cr	Co
Fe	Co	Cr	Cr	Cr	Co	Cr	Cr	Co	Cr	Co	Cr	Cr	Fe	Cr	Fe	Cr	Fe	Fe	Cr	Fe	Fe	Cr	Cr	Co	Fe	Co	Cr	Cr	Co
Fe	Fe	Cr	Cr	Cr	Co	Cr	Co	Cr	Co	Cr	Cr	Co	Cr	Fe	Co	Fe	Cr	Cr	Fe	Fe	Fe	Cr	Co	Fe	Co	Cr	Cr	Cr	Cr
Fe	Co	Co	Cr	Cr	Fe	Cr	Cr	Cr	Cr	Fe	Co	Co	Cr	Cr	Cr	Co	Cr	Fe	Fe	Fe	Fe	Co	Cr	Fe	Co	Cr	Cr	Cr	Cr
Fe	Cr	Cr	Cr	Cr	Cr	Co	Cr	Cr	Cr	Fe	Cr	Cr	Cr	Co	Fe	Fe	Fe	Fe	Fe	Cr	Fe	Co	Cr	Co	Cr	Co	Cr	Co	Co
Fe	Cr	Co	Cr	Co	Fe	Cr	Cr	Cr	Cr	Co	Cr	Cr	Cr	Cr	Fe	Fe	Fe	Fe	Fe	Cr	Cr	Co	Cr	Fe	Cr	Co	Co	Co	Cr
Fe	Co	Co	Cr	Cr	Co	Cr	Cr	Cr	Cr	Fe	Cr	Co	Cr	Fe	Fe	Fe	Fe	Co	Cr	Cr	Fe	Cr	Cr	Co	Fe	Cr	Cr	Co	Cr
Fe	Fe	Cr	Cr	Co	Cr	Fe	Cr	Co	Cr	Cr	Co	Cr	Cr	Fe	Cr	Fe	Co	Fe	Fe	Cr	Co	Fe	Cr	Cr	Cr	Cr	Co	Cr	Co
Fe	Co	Fe	Cr	Fe	Cr	Cr	Cr	Co	Cr	Cr	Fe	Cr	Co	Cr	Co	Fe	Cr	Fe	Cr	Fe	Fe	Cr	Co	Cr	Co	Co	Cr	Cr	Cr
Fe	Cr	Cr	Cr	Co	Cr	Cr	Fe	Cr	Co	Cr	Cr	Co	Co	Fe	Fe	Fe	Cr	Fe	Cr	Fe	Cr	Co	Cr	Cr	Cr	Co	Fe	Co	Cr
Fe	Cr	Cr	Co	Co	Fe	Co	Cr	Cr	Cr	Co	Fe	Cr	Cr	Co	Fe	Cr	Cr	Fe	Fe	Fe	Cr	Co	Cr	Cr	Cr	Cr	Cr	Co	Fe
Fe	Cr	Cr	Cr	Cr	Co	Cr	Fe	Cr	Cr	Cr	Co	Co	Co	Fe	Cr	Fe	Fe	Fe	Cr	Fe	Cr	Co	Co	Cr	Cr	Fe	Cr	Cr	Co
Fe	Cr	Cr	Co	Co	Cr	Cr	Fe	Cr	Fe	Co	Cr	Cr	Cr	Fe	Fe	Co	Co	Fe	Co	Fe	Cr	Cr	Co	Fe	Cr	Cr	Cr	Cr	Cr
Fe	Cr	Cr	Co	Co	Cr	Co	Cr	Cr	Cr	Cr	Cr	Fe	Cr	Fe	Cr	Cr	Fe	Cr	Fe	Fe	Co	Cr	Cr	Co	Co	Fe	Fe	Co	Cr
Fe	Cr	Cr	Co	Cr	Co	Cr	Co	Fe	Fe	Cr	Cr	Cr	Cr	Fe	Fe	Cr	Cr	Fe	Co	Co	Fe	Cr	Cr	Fe	Co	Co	Cr	Cr	Cr
Fe	Fe	Co	Fe	Co	Cr	Cr	Cr	Co	Cr	Co	Fe	Cr	Cr	Cr	Fe	Co	Cr	Cr	Fe	Fe	Fe	Cr	Cr	Co	Co	Cr	Cr	Cr	Cr
Fe	Co	Cr	Cr	Co	Cr	Cr	Co	Co	Cr	Cr	Fe	Cr	Cr	Fe	Fe	Cr	Fe	Cr	Fe	Cr	Cr	Co	Co	Cr	Co	Cr	Cr	Co	Cr
Fe	Co	Co	Co	Cr	Cr	Cr	Co	Co	Cr	Cr	Fe	Cr	Cr	Fe	Cr	Cr	Cr	Fe	Fe	Cr	Fe	Cr	Co	Co	Cr	Co	Cr	Cr	Cr
Fe	Cr	Co	Co	Co	Cr	Cr	Cr	Cr	Co	Cr	Cr	Cr	Cr	Fe	Co	Cr	Fe	Cr	Fe	Cr	Fe	Co	Fe	Cr	Cr	Co	Co	Cr	Cr
Fe	Fe	Cr	Cr	Co	Cr	Co	Cr	Cr	Cr	Cr	Co	Cr	Cr	Co	Cr	Fe	Fe	Cr	Fe	Cr	Fe	Cr	Co	Co	Cr	Co	Cr	Co	Cr
Fe	Co	Cr	Co	Co	Cr	Cr	Cr	Cr	Cr	Co	Cr	Co	Cr	Fe	Fe	Fe	Cr	Co	Fe	Co	Cr	Cr	Fe	Cr	Co	Cr	Cr	Cr	Cr
Fe	Cr	Co	Cr	Cr	Co	Cr	Cr	Cr	Cr	Cr	Co	Co	Cr	Fe	Co	Cr	Fe	Cr	Fe	Fe	Co	Co	Cr	Cr	Cr	Cr	Fe	Cr	Co
Fe	Co	Cr	Cr	Cr	Co	Fe	Cr	Cr	Co	Cr	Cr	Co	Co	Cr	Fe	Fe	Fe	Fe	Cr	Co	Cr	Cr	Co	Cr	Cr	Cr	Cr	Co	Cr
Fe	Fe	Cr	Co	Cr	Co	Cr	Cr	Co	Co	Co	Cr	Cr	Co	Cr	Fe	Fe	Cr	Fe	Fe	Co	Cr	Cr	Cr	Cr	Co	Cr	Cr	Cr	Cr
Fe	Co	Cr	Cr	Fe	Cr	Co	Cr	Cr	Cr	Cr	Cr	Co	Co	Fe	Co	Fe	Cr	Co	Fe	Co	Fe	Cr	Cr	Cr	Cr	Cr	Cr	Cr	Co
Fe	Cr	Co	Co	Co	Cr	Co	Cr	Co	Cr	Cr	Co	Cr	Co	Cr	Cr	Cr	Fe	Fe	Cr	Fe	Fe	Cr	Co	Cr	Fe	Cr	Cr	Cr	Cr
Fe	Co	Co	Cr	Co	Cr	Cr	Cr	Co	Co	Co	Cr	Cr	Cr	Fe	Cr	Fe	Fe	Cr	Co	Co	Fe	Cr	Cr	Fe	Cr	Cr	Cr	Cr	Cr
Fe	Co	Cr	Cr	Cr	Cr	Cr	Cr	Cr	Co	Co	Fe	Cr	Cr	Co	Co	Fe	Fe	Co	Co	Fe	Fe	Cr	Cr	Co	Cr	Cr	Cr	Cr	Cr
Fe	Fe	Cr	Cr	Co	Cr	Cr	Co	Cr	Cr	Cr	Co	Co	Cr	Cr	Cr	Co	Fe	Fe	Cr	Fe	Fe	Cr	Cr	Cr	Co	Cr	Cr	Co	Co
Fe	Co	Cr	Cr	Co	Cr	Fe	Co	Cr	Co	Cr	Cr	Cr	Cr	Fe	Fe	Co	Fe	Cr	Cr	Cr	Fe	Cr	Co	Cr	Cr	Co	Co	Cr	Cr
Fe	Cr	Cr	Cr	Cr	Cr	Co	Co	Cr	Co	Cr	Fe	Co	Cr	Co	Fe	Cr	Fe	Fe	Cr	Co	Fe	Cr	Cr	Cr	Cr	Cr	Co	Co	Cr
Fe	Cr	Co	Cr	Cr	Co	Co	Co	Cr	Cr	Cr	Co	Cr	Cr	Fe	Cr	Fe	Fe	Co	Cr	Fe	Cr	Co	Cr	Co	Cr	Fe	Cr	Cr	Cr
Fe	Cr	Co	Cr	Cr	Cr	Co	Cr	Cr	Fe	Co	Cr	Co	Cr	Cr	Co	Fe	Fe	Cr	Fe	Fe	Cr	Cr	Cr	Cr	Cr	Co	Co	Cr	Co
Fe	Co	Cr	Cr	Cr	Co	Cr	Cr	Co	Cr	Co	Cr	Cr	Cr	Cr	Fe	Cr	Fe	Fe	Co	Fe	Fe	Cr	Cr	Co	Cr	Co	Cr	Cr	Co
Fe	Cr	Cr	Co	Cr	Co	Cr	Co	Cr	Co	Cr	Cr	Co	Cr	Fe	Co	Cr	Cr	Cr	Fe	Fe	Fe	Cr	Co	Fe	Co	Cr	Cr	Cr	Cr
Fe	Co	Co	Cr	Cr	Cr	Cr	Cr	Cr	Cr	Cr	Co	Co	Cr	Cr	Cr	Co	Cr	Fe	Fe	Fe	Fe	Co	Cr	Fe	Co	Cr	Cr	Cr	Co
Fe	Cr	Cr	Cr	Cr	Cr	Co	Cr	Cr	Cr	Fe	Cr	Co	Cr	Co	Fe	Fe	Cr	Fe	Fe	Cr	Cr	Co	Cr	Co	Cr	Co	Cr	Co	Co
Fe	Cr	Co	Cr	Co	Cr	Cr	Cr	Cr	Cr	Co	Cr	Cr	Cr	Co	Cr	Fe	Fe	Fe	Fe	Cr	Cr	Co	Cr	Fe	Cr	Co	Co	Co	Cr
Fe	Co	Co	Cr	Co	Co	Cr	Cr	Cr	Cr	Cr	Cr	Co	Cr	Fe	Fe	Fe	Fe	Co	Cr	Cr	Fe	Cr	Cr	Co	Cr	Cr	Cr	Co	Cr
Fe	Cr	Cr	Cr	Co	Cr	Fe	Cr	Co	Cr	Co	Co	Cr	Cr	Fe	Cr	Fe	Co	Fe	Fe	Cr	Co	Cr	Cr	Cr	Cr	Cr	Co	Cr	Co
Fe	Co	Cr	Cr	Cr	Cr	Cr	Cr	Co	Cr	Cr	Fe	Cr	Co	Cr	Co	Fe	Cr	Fe	Cr	Fe	Fe	Cr	Co	Cr	Co	Co	Co	Cr	Cr
Fe	Cr	Cr	Cr	Co	Cr	Cr	Cr	Cr	Co	Cr	Cr	Co	Co	Fe	Fe	Cr	Cr	Fe	Cr	Fe	Cr	Co	Co	Cr	Cr	Co	Fe	Co	Cr
Fe	Cr	Cr	Co	Co	Cr	Co	Cr	Cr	Cr	Co	Cr	Cr	Cr	Co	Fe	Cr	Cr	Fe	Fe	Fe	Cr	Co	Cr	Co	Cr	Cr	Cr	Co	Fe
Fe	Cr	Cr	Cr	Cr	Co	Cr	Fe	Cr	Cr	Cr	Co	Co	Co	Fe	Cr	Fe	Fe	Cr	Cr	Fe	Cr	Co	Co	Cr	Cr	Cr	Cr	Co	Co
Fe	Cr	Cr	Co	Co	Cr	Cr	Cr	Cr	Cr	Co	Co	Cr	Cr	Fe	Fe	Co	Co	Fe	Co	Fe	Cr	Cr	Co	Fe	Cr	Cr	Cr	Cr	Cr
Fe	Cr	Cr	Co	Co	Cr	Co	Cr	Cr	Cr	Cr	Cr	Cr	Cr	Fe	Cr	Co	Fe	Cr	Fe	Fe	Co	Cr	Cr	Co	Co	Fe	Cr	Co	Cr
Fe	Cr	Cr	Co	Cr	Co	Cr	Co	Fe	Cr	Cr	Cr	Cr	Cr	Fe	Fe	Cr	Cr	Fe	Co	Co	Fe	Co	Cr	Cr	Co	Co	Cr	Cr	Cr
Fe	Fe	Co	Cr	Co	Cr	Cr	Cr	Co	Cr	Co	Cr	Cr	Cr	Cr	Fe	Co	Cr	Cr	Fe	Fe	Fe	Cr	Cr	Co	Co	Cr	Co	Cr	Cr
Fe	Co	Cr	Fe	Co	Fe	Cr	Co	Cr	Cr	Cr	Fe	Cr	Cr	Fe	Fe	Cr	Fe	Cr	Fe	Cr	Cr	Co	Co	Cr	Cr	Cr	Cr	Co	Cr
Fe	Cr	Co	Co	Cr	Cr	Cr	Co	Cr	Cr	Cr	Fe	Cr	Cr	Fe	Cr	Cr	Cr	Fe	Fe	Fe	Fe	Fe	Co	Co	Cr	Co	Cr	Cr	Cr
Fe	Cr	Co	Co	Cr	Cr	Cr	Cr	Cr	Co	Cr	Cr	Cr	Cr	Fe	Cr	Cr	Fe	Cr	Fe	Cr	Fe	Co	Fe	Cr	Fe	Co	Co	Fe	Cr
Fe	Fe	Cr	Cr	Cr	Cr	Co	Cr	Cr	Cr	Fe	Co	Cr	Fe	Co	Cr	Fe	Fe	Cr	Fe	Cr	Fe	Cr	Co	Co	Cr	Cr	Cr	Co	Cr
Fe	Co	Cr	Co	Co	Cr	Cr	Cr	Cr	Cr	Cr	Cr	Co	Fe	Fe	Fe	Fe	Fe	Cr	Fe	Co	Cr	Cr	Fe	Cr	Co	Cr	Cr	Cr	Cr
Fe	Cr	Cr	Cr	Cr	Cr	Fe	Cr	Fe	Cr	Cr	Co	Co	Cr	Fe	Co	Cr	Fe	Cr	Fe	Fe	Co	Co	Cr	Cr	Cr	Cr	Fe	Cr	Co
Fe	Co	Cr	Cr	Fe	Co	Fe	Cr	Cr	Cr	Cr	Cr	Co	Co	Cr	Fe	Fe	Fe	Fe	Cr	Cr	Cr	Cr	Co	Cr	Fe	Cr	Cr	Co	Cr
Fe	Fe	Cr	Co	Cr	Co	Cr	Cr	Co	Co	Co	Cr	Cr	Co	Cr	Fe	Fe	Cr	Fe	Fe	Cr	Cr	Fe	Cr	Cr	Cr	Cr	Cr	Fe	Cr
Fe	Cr	Cr	Fe	Fe	Cr	Co	Cr	Cr	Cr	Cr	Cr	Cr	Co	Fe	Co	Fe	Cr	Co	Fe	Co	Fe	Cr	Cr	Cr	Cr	Cr	Fe	Cr	Co
Fe	Cr	Co	Co	Co	Cr	Cr	Fe	Co	Cr	Cr	Co	Cr	Co	Cr	Cr	Cr	Fe	Fe	Fe	Fe	Fe	Cr	Cr	Cr	Fe	Cr	Cr	Cr	Cr
Fe	Cr	Co	Cr	Co	Cr	Cr	Cr	Cr	Co	Co	Fe	Cr	Cr	Fe	Cr	Fe	Fe	Fe	Co	Co	Fe	Cr	Cr	Fe	Cr	Cr	Cr	Cr	Cr
Fe	Co	Cr	Cr	Cr	Cr	Cr	Cr	Cr	Co	Cr	Fe	Cr	Cr	Co	Co	Fe	Fe	Co	Cr	Fe	Fe	Cr	Fe	Co	Cr	Fe	Cr	Cr	Cr
Fe	Fe	Cr	Cr	Co	Cr	Cr	Co	Cr	Fe	Fe	Co	Co	Cr	Cr	Cr	Cr	Fe	Fe	Cr	Fe	Fe	Cr	Cr	Cr	Co	Cr	Cr	Co	Cr
Fe	Co	Cr	Fe	Cr	Cr	Fe	Co	Cr	Co	Cr	Fe	Cr	Cr	Fe	Fe	Co	Fe	Cr	Cr	Cr	Fe	Cr	Cr	Cr	Cr	Co	Co	Cr	Cr
Fe	Cr	Cr	Cr	Cr	Cr	Co	Co	Fe	Cr	Cr	Fe	Co	Cr	Co	Fe	Cr	Fe	Fe	Cr	Cr	Fe	Cr	Cr	Cr	Fe	Cr	Co	Co	Cr
Fe	Cr	Co	Cr	Cr	Co	Co	Co	Fe	Cr	Cr	Cr	Cr	Cr	Fe	Fe	Fe	Fe	Co	Cr	Fe	Cr	Cr	Cr	Co	Cr	Fe	Cr	Cr	Cr
Fe	Cr	Co	Cr	Cr	Cr	Co	Cr	Cr	Fe	Co	Cr	Co	Cr	Cr	Co	Fe	Fe	Fe	Fe	Fe	Cr	Cr	Fe	Cr	Cr	Cr	Co	Cr	Cr
Fe	Co	Cr	Cr	Cr	Co	Cr	Cr	Co	Cr	Cr	Cr	Cr	Fe	Cr	Fe	Cr	Fe	Fe	Cr	Fe	Fe	Cr	Cr	Co	Fe	Co	Cr	Cr	Co
Fe	Fe	Cr	Cr	Cr	Cr	Cr	Co	Cr	Co	Cr	Cr	Co	Cr	Fe	Co	Fe	Cr	Cr	Fe	Fe	Fe	Cr	Co	Fe	Co	Cr	Cr	Cr	Cr
Fe	Co	Cr	Cr	Cr	Fe	Cr	Cr	Cr	Cr	Fe	Co	Co	Cr	Cr	Cr	Co	Cr	Fe	Fe	Fe	Fe	Co	Cr	Fe	Co	Cr	Cr	Cr	Cr
Fe	Cr	Cr	Cr	Cr	Cr	Co	Cr	Cr	Cr	Fe	Cr	Cr	Cr	Co	Fe	Fe	Fe	Fe	Fe	Cr	Fe	Co	Cr	Cr	Cr	Co	Cr	Co	Co
Fe	Cr	Co	Cr	Cr	Fe	Cr	Cr	Cr	Cr	Co	Cr	Cr	Cr	Cr	Fe	Fe	Fe	Fe	Fe	Cr	Cr	Co	Cr	Fe	Cr	Co	Co	Co	Cr
Fe	Co	Co	Cr	Cr	Cr	Cr	Cr	Cr	Cr	Fe	Cr	Co	Cr	Fe	Fe	Fe	Fe	Co	Cr	Cr	Fe	Cr	Cr	Co	Fe	Cr	Cr	Co	Cr
Fe	Fe	Cr	Cr	Co	Cr	Fe	Cr	Cr	Cr	Cr	Co	Cr	Cr	Fe	Cr	Fe	Co	Fe	Fe	Cr	Co	Fe	Cr	Cr	Cr	Cr	Co	Cr	Co
Fe	Co	Fe	Cr	Fe	Cr	Cr	Cr	Co	Cr	Cr	Fe	Cr	Co	Cr	Cr	Fe	Cr	Fe	Cr	Fe	Fe	Cr	Co	Cr	Co	Co	Cr	Cr	Cr
Fe	Cr	Cr	Cr	Co	Cr	Cr	Fe	Cr	Co	Cr	Cr	Co	Cr	Fe	Fe	Fe	Cr	Fe	Cr	Fe	Cr	Co	Cr	Cr	Cr	Co	Fe	Co	Cr
Fe	Cr	Cr	Co	Co	Fe	Co	Cr	Cr	Cr	Cr	Fe	Cr	Cr	Co	Fe	Cr	Cr	Fe	Fe	Fe	Cr	Co	Cr	Cr	Cr	Cr	Cr	Co	Fe
Fe	Cr	Cr	Cr	Cr	Co	Cr	Fe	Cr	Cr	Cr	Cr	Co	Co	Fe	Cr	Fe	Fe	Fe	Cr	Fe	Cr	Co	Co	Cr	Cr	Fe	Cr	Cr	Co
Fe	Cr	Cr	Co	Cr	Cr	Cr	Fe	Cr	Fe	Co	Cr	Cr	Cr	Fe	Fe	Co	Co	Fe	Co	Fe	Cr	Cr	Co	Fe	Cr	Cr	Cr	Cr	Cr
Fe	Cr	Cr	Co	Co	Cr	Co	Cr	Cr	Cr	Cr	Cr	Fe	Cr	Fe	Cr	Cr	Fe	Cr	Fe	Fe	Co	Cr	Cr	Co	Co	Fe	Fe	Cr	Cr
Fe	Cr	Cr	Co	Cr	Co	Cr	Cr	Fe	Fe	Cr	Cr	Cr	Cr	Fe	Fe	Cr	Cr	Fe	Co	Co	Fe	Cr	Cr	Fe	Co	Co	Cr	Cr	Cr
Fe	Fe	Co	Fe	Co	Cr	Cr	Cr	Cr	Cr	Co	Fe	Cr	Cr	Cr	Fe	Co	Cr	Cr	Fe	Fe	Fe	Cr	Cr	Co	Co	Cr	Cr	Cr	Cr
Fe	Co	Cr	Cr	Co	Fe	Cr	Co	Co	Cr	Cr	Fe	Cr	Cr	Fe	Fe	Cr	Fe	Cr	Fe	Cr	Cr	Co	Co	Cr	Co	Cr	Cr	Co	Cr
Fe	Co	Co	Co	Cr	Cr	Cr	Co	Co	Cr	Cr	Fe	Cr	Cr	Fe	Cr	Cr	Cr	Fe	Fe	Fe	Fe	Cr	Co	Co	Cr	Co	Cr	Cr	Cr
Fe	Cr	Co	Co	Co	Cr	Cr	Cr	Cr	Co	Cr	Cr	Cr	Cr	Fe	Co	Cr	Fe	Cr	Fe	Cr	Fe	Co	Fe	Cr	Fe	Co	Co	Cr	Cr
Fe	Fe	Cr	Cr	Co	Cr	Co	Cr	Cr	Cr	Fe	Co	Cr	Cr	Co	Cr	Fe	Fe	Cr	Fe	Cr	Fe	Cr	Co	Co	Cr	Co	Cr	Co	Cr
Fe	Co	Cr	Co	Co	Cr	Cr	Cr	Cr	Cr	Co	Cr	Co	Fe	Fe	Fe	Fe	Cr	Co	Fe	Co	Cr	Cr	Fe	Cr	Co	Cr	Cr	Cr	Cr
Fe	Cr	Co	Cr	Cr	Co	Cr	Cr	Fe	Cr	Cr	Co	Co	Cr	Fe	Co	Cr	Fe	Cr	Fe	Fe	Co	Co	Cr	Cr	Cr	Cr	Fe	Cr	Co
Fe	Co	Cr	Cr	Fe	Co	Fe	Cr	Cr	Co	Cr	Cr	Co	Co	Cr	Fe	Fe	Fe	Fe	Cr	Co	Cr	Cr	Co	Cr	Cr	Cr	Cr	Co	Cr
Fe	Fe	Cr	Co	Cr	Co	Cr	Cr	Co	Co	Co	Cr	Cr	Co	Cr	Fe	Fe	Cr	Fe	Fe	Co	Cr	Fe	Cr	Cr	Co	Cr	Cr	Cr	Cr
Fe	Co	Cr	Fe	Fe	Cr	Co	Cr	Cr	Cr	Cr	Cr	Co	Co	Fe	Co	Fe	Cr	Co	Fe	Co	Fe	Cr	Cr	Cr	Cr	Cr	Cr	Cr	Co
Fe	Cr	Co	Co	Co	Cr	Co	Cr	Co	Cr	Cr	Co	Cr	Co	Cr	Cr	Cr	Fe	Fe	Fe	Fe	Fe	Cr	Co	Cr	Fe	Cr	Cr	Cr	Cr
Fe	Co	Co	Cr	Co	Cr	Cr	Cr	Co	Co	Co	Cr	Cr	Cr	Fe	Cr	Fe	Fe	Fe	Co	Co	Fe	Cr	Cr	Fe	Cr	Cr	Cr	Cr	Cr
Fe	Co	Cr	Cr	Cr	Cr	Cr	Cr	Cr	Co	Co	Fe	Cr	Cr	Co	Co	Fe	Fe	Co	Co	Fe	Fe	Cr	Cr	Co	Cr	Fe	Cr	Cr	Cr
Fe	Fe	Cr	Cr	Co	Cr	Cr	Co	Cr	Fe	Cr	Co	Co	Cr	Cr	Cr	Co	Fe	Fe	Cr	Fe	Fe	Cr	Cr	Cr	Co	Cr	Cr	Co	Co
Fe	Co	Cr	Cr	Co	Cr	Fe	Co	Cr	Co	Cr	Fe	Cr	Cr	Fe	Fe	Co	Fe	Cr	Cr	Cr	Fe	Cr	Co	Cr	Cr	Co	Co	Cr	Cr
Fe	Cr	Cr	Cr	Cr	Cr	Co	Co	Fe	Co	Cr	Fe	Co	Cr	Co	Fe	Cr	Fe	Fe	Cr	Co	Fe	Cr	Cr	Cr	Cr	Cr	Co	Co	Cr
Fe	Cr	Co	Cr	Cr	Co	Co	Co	Fe	Cr	Cr	Co	Cr	Cr	Fe	Cr	Fe	Fe	Co	Cr	Fe	Cr	Co	Cr	Co	Cr	Fe	Cr	Cr	Cr
Fe	Cr	Co	Cr	Cr	Cr	Co	Cr	Cr	Fe	Co	Cr	Co	Cr	Cr	Co	Fe	Fe	Cr	Fe	Fe	Cr	Cr	Fe	Cr	Cr	Co	Co	Cr	Co
Fe	Co	Cr	Cr	Cr	Co	Cr	Cr	Co	Cr	Co	Cr	Cr	Cr	Cr	Fe	Cr	Fe	Fe	Co	Fe	Fe	Cr	Cr	Co	Fe	Co	Cr	Cr	Co
Fe	Cr	Cr	Co	Cr	Co	Cr	Co	Cr	Co	Cr	Cr	Co	Cr	Fe	Co	Fe	Cr	Cr	Fe	Fe	Fe	Cr	Co	Fe	Co	Cr	Cr	Cr	Cr
Fe	Co	Co	Cr	Cr	Cr	Cr	Cr	Cr	Cr	Fe	Co	Co	Cr	Cr	Cr	Co	Cr	Fe	Fe	Fe	Fe	Co	Cr	Fe	Co	Cr	Cr	Cr	Co
Fe	Cr	Cr	Cr	Cr	Cr	Co	Cr	Cr	Cr	Fe	Cr	Co	Cr	Co	Fe	Fe	Fe	Fe	Fe	Cr	Cr	Co	Cr	Co	Cr	Co	Cr	Co	Co
Fe	Cr	Co	Cr	Co	Fe	Cr	Cr	Cr	Cr	Co	Cr	Cr	Cr	Co	Cr	Fe	Fe	Fe	Fe	Cr	Cr	Co	Cr	Fe	Cr	Co	Co	Co	Cr
Fe	Co	Co	Cr	Co	Co	Cr	Cr	Cr	Cr	Cr	Cr	Co	Cr	Fe	Fe	Fe	Fe	Co	Cr	Cr	Fe	Cr	Cr	Co	Fe	Cr	Cr	Co	Cr
Fe	Fe	Cr	Cr	Co	Cr	Fe	Cr	Co	Cr	Co	Co	Cr	Cr	Fe	Cr	Fe	Co	Fe	Fe	Cr	Co	Cr	Cr	Cr	Cr	Cr	Co	Cr	Co
Fe	Co	Cr	Cr	Fe	Cr	Cr	Cr	Co	Cr	Cr	Fe	Cr	Co	Cr	Co	Fe	Cr	Fe	Cr	Fe	Fe	Cr	Co	Cr	Co	Co	Co	Cr	Cr
Fe	Cr	Cr	Cr	Co	Cr	Cr	Fe	Cr	Co	Cr	Cr	Co	Co	Fe	Fe	Cr	Cr	Fe	Cr	Fe	Cr	Co	Co	Cr	Cr	Co	Fe	Co	Cr
Fe	Cr	Cr	Co	Co	Fe	Co	Cr	Cr	Cr	Co	Cr	Cr	Cr	Co	Fe	Cr	Cr	Fe	Fe	Fe	Cr	Co	Cr	Co	Cr	Cr	Cr	Co	Fe
Fe	Cr	Cr	Cr	Cr	Co	Cr	Fe	Cr	Cr	Cr	Co	Co	Co	Fe	Cr	Fe	Fe	Fe	Cr	Fe	Cr	Co	Co	Cr	Cr	Cr	Cr	Co	Co
Fe	Cr	Cr	Co	Co	Cr	Cr	Fe	Cr	Cr	Co	Co	Cr	Cr	Fe	Fe	Co	Co	Fe	Co	Fe	Cr	Cr	Co	Fe	Cr	Cr	Cr	Cr	Cr
Fe	Cr	Cr	Co	Co	Cr	Co	Cr	Cr	Cr	Cr	Cr	Cr	Cr	Fe	Cr	Co	Fe	Cr	Fe	Fe	Co	Cr	Cr	Co	Co	Fe	Fe	Co	Cr
Fe	Cr	Cr	Co	Cr	Co	Cr	Co	Fe	Cr	Cr	Cr	Cr	Cr	Fe	Fe	Cr	Cr	Fe	Co	Co	Fe	Co	Cr	Fe	Co	Co	Cr	Cr	Cr
Fe	Fe	Co	Cr	Co	Cr	Cr	Cr	Co	Cr	Co	Fe	Cr	Cr	Cr	Fe	Co	Cr	Cr	Fe	Fe	Fe	Cr	Cr	Co	Co	Cr	Co	Cr	Cr
Fe	Co	Cr	Cr	Co	Fe	Cr	Co	Cr	Cr	Cr	Fe	Cr	Cr	Fe	Fe	Cr	Fe	Cr	Fe	Cr	Cr	Co	Co	Cr	Cr	Cr	Cr	Co	Cr
Fe	Cr	Co	Co	Cr	Cr	Cr	Co	Cr	Cr	Cr	Fe	Cr	Cr	Fe	Cr	Cr	Cr	Fe	Fe	Fe	Fe	Cr	Co	Co	Cr	Co	Cr	Cr	Cr
Fe	Cr	Co	Co	Cr	Cr	Cr	Cr	Cr	Co	Cr	Cr	Cr	Cr	Fe	Cr	Cr	Fe	Cr	Fe	Cr	Fe	Co	Fe	Cr	Fe	Co	Co	Cr	Cr
Fe	Fe	Cr	Cr	Cr	Cr	Co	Cr	Cr	Cr	Fe	Co	Cr	Cr	Co	Cr	Fe	Fe	Cr	Fe	Cr	Fe	Cr	Co	Co	Cr	Cr	Cr	Co	Cr
Fe	Co	Cr	Co	Co	Cr	Cr	Cr	Cr	Cr	Cr	Cr	Co	Fe	Fe	Fe	Fe	Cr	Cr	Fe	Co	Cr	Cr	Fe	Cr	Co	Cr	Cr	Cr	Cr
Fe	Cr	Cr	Cr	Cr	Cr	Cr	Cr	Fe	Cr	Cr	Co	Co	Cr	Fe	Co	Cr	Fe	Cr	Fe	Fe	Co	Co	Cr	Cr	Cr	Cr	Fe	Cr	Co
Fe	Co	Cr	Cr	Fe	Co	Fe	Cr	Cr	Cr	Cr	Cr	Co	Co	Cr	Fe	Fe	Fe	Fe	Cr	Cr	Cr	Cr	Co	Cr	Cr	Cr	Cr	Co	Cr
Fe	Fe	Cr	Co	Cr	Co	Cr	Cr	Co	Co	Co	Cr	Cr	Co	Cr	Fe	Fe	Cr	Fe	Fe	Cr	Cr	Fe	Cr	Cr	Cr	Cr	Cr	Cr	Cr
Fe	Cr	Cr	Fe	Fe	Cr	Co	Cr	Cr	Cr	Cr	Cr	Cr	Co	Fe	Co	Fe	Cr	Co	Fe	Co	Fe	Cr	Cr	Cr	Cr	Cr	Cr	Cr	Co
Fe	Cr	Co	Co	Co	Cr	Cr	Cr	Co	Cr	Cr	Co	Cr	Co	Cr	Cr	Cr	Fe	Fe	Fe	Fe	Fe	Cr	Cr	Cr	Fe	Cr	Cr	Cr	Cr
Fe	Cr	Co	Cr	Co	Cr	Cr	Cr	Cr	Co	Co	Cr	Cr	Cr	Fe	Cr	Fe	Fe	Fe	Co	Co	Fe	Cr	Cr	Fe	Cr	Cr	Cr	Cr	Cr
Fe	Co	Cr	Cr	Cr	Cr	Cr	Cr	Cr	Co	Cr	Fe	Cr	Cr	Co	Co	Fe	Fe	Co	Cr	Fe	Fe	Cr	Cr	Co	Cr	Fe	Cr	Cr	Cr
Fe	Fe	Cr	Cr	Co	Cr	Cr	Co	Cr	Fe	Cr	Co	Co	Cr	Cr	Cr	Cr	Fe	Fe	Cr	Fe	Fe	Cr	Cr	Cr	Co	Cr	Cr	Co	Cr
Fe	Co	Cr	Cr	Cr	Cr	Fe	Co	Cr	Co	Cr	Fe	Cr	Cr	Fe	Fe	Co	Fe	Cr	Cr	Cr	Fe	Cr	Cr	Cr	Cr	Co	Co	Cr	Cr
Fe	Cr	Cr	Cr	Cr	Cr	Co	Co	Fe	Cr	Cr	Fe	Co	Cr	Co	Fe	Cr	Fe	Fe	Cr	Cr	Fe	Cr	Cr	Cr	Cr	Cr	Co	Co	Cr
Fe	Cr	Co	Cr	Cr	Co	Co	Co	Fe	Cr	Cr	Cr	Cr	Cr	Fe	Cr	Fe	Fe	Co	Cr	Fe	Cr	Cr	Cr	Co	Cr	Fe	Cr	Cr	Cr
Fe	Cr	Co	Cr	Cr	Cr	Co	Cr	Cr	Fe	Co	Cr	Co	Cr	Cr	Co	Fe	Fe	Cr	Fe	Fe	Cr	Cr	Fe	Cr	Cr	Cr	Co	Cr	Cr
Fe	Co	Cr	Cr	Cr	Co	Cr	Cr	Co	Cr	Cr	Cr	Cr	Cr	Cr	Fe	Cr	Fe	Fe	Cr	Fe	Fe	Cr	Cr	Co	Fe	Co	Cr	Cr	Co
Fe	Cr	Cr	Cr	Cr	Cr	Cr	Co	Cr	Co	Cr	Cr	Co	Cr	Fe	Co	Fe	Cr	Cr	Fe	Fe	Fe	Cr	Co	Fe	Co	Cr	Cr	Cr	Cr
Fe	Co	Cr	Cr	Cr	Cr	Cr	Cr	Cr	Cr	Fe	Co	Co	Cr	Cr	Cr	Co	Cr	Fe	Fe	Fe	Fe	Co	Cr	Fe	Co	Cr	Cr	Cr	Cr
Fe	Cr	Cr	Cr	Cr	Cr	Co	Cr	Cr	Cr	Fe	Cr	Cr	Cr	Co	Fe	Fe	Fe	Fe	Fe	Cr	Cr	Co	Cr	Cr	Cr	Co	Cr	Co	Co
Fe	Cr	Co	Cr	Cr	Fe	Cr	Cr	Cr	Cr	Co	Cr	Cr	Cr	Cr	Cr	Fe	Fe	Fe	Fe	Cr	Cr	Co	Cr	Fe	Cr	Co	Co	Co	Cr
Fe	Co	Co	Cr	Cr	Cr	Cr	Cr	Cr	Cr	Cr	Cr	Co	Cr	Fe	Fe	Fe	Fe	Co	Cr	Cr	Fe	Cr	Cr	Co	Fe	Cr	Cr	Co	Cr
Fe	Fe	Cr	Cr	Co	Cr	Fe	Cr	Cr	Cr	Cr	Co	Cr	Cr	Fe	Cr	Fe	Co	Fe	Fe	Cr	Co	Cr	Cr	Cr	Cr	Cr	Co	Cr	Co
Fe	Co	Cr	Cr	Fe	Cr	Cr	Cr	Co	Cr	Cr	Fe	Cr	Co	Cr	Cr	Fe	Cr	Fe	Cr	Fe	Fe	Cr	Co	Cr	Co	Co	Cr	Cr	Cr
Fe	Cr	Cr	Cr	Co	Cr	Cr	Fe	Cr	Co	Cr	Cr	Co	Cr	Fe	Fe	Cr	Cr	Fe	Cr	Fe	Cr	Co	Cr	Cr	Cr	Co	Fe	Co	Cr
Fe	Cr	Cr	Co	Co	Fe	Co	Cr	Cr	Cr	Cr	Cr	Cr	Cr	Co	Fe	Cr	Cr	Fe	Fe	Fe	Cr	Co	Cr	Cr	Cr	Cr	Cr	Co	Fe
Fe	Cr	Cr	Cr	Cr	Co	Cr	Fe	Cr	Cr	Cr	Cr	Co	Co	Fe	Cr	Fe	Fe	Fe	Cr	Fe	Cr	Co	Co	Cr	Cr	Cr	Cr	Cr	Co
Fe	Cr	Cr	Co	Cr	Cr	Cr	Fe	Cr	Cr	Co	Cr	Cr	Cr	Fe	Fe	Co	Co	Fe	Co	Fe	Cr	Cr	Co	Fe	Cr	Cr	Cr	Cr	Cr
Fe	Cr	Cr	Co	Co	Cr	Co	Cr	Cr	Cr	Cr	Cr	Cr	Cr	Fe	Cr	Cr	Fe	Cr	Fe	Fe	Co	Cr	Cr	Co	Co	Fe	Fe	Cr	Cr
Fe	Cr	Cr	Co	Cr	Co	Cr	Cr	Fe	Cr	Cr	Cr	Cr	Cr	Fe	Fe	Cr	Cr	Fe	Co	Co	Fe	Cr	Cr	Fe	Co	Co	Cr	Cr	Cr
Fe	Fe	Co	Cr	Co	Cr	Cr	Cr	Cr	Cr	Co	Fe	Cr	Cr	Cr	Fe	Co	Cr	Cr	Fe	Fe	Fe	Cr	Cr	Co	Co	Cr	Cr	Cr	Cr
Fe	Fe	Fe	Co	Fe	Fe	Cr	Cr	Cr	Cr	Fe	Cr	Cr	Cr	Cr	Cr	Fe	Cr	Fe	Cr	Fe	Fe	Co	Cr	Co	Cr	Fe	Cr	Fe	Cr
Fe	Cr	Cr	Cr	Fe	Fe	Co	Fe	Cr	Fe	Co	Fe	Cr	Cr	Fe	Fe	Cr	Fe	Fe	Cr	Cr	Fe	Cr	Cr	Co	Cr	Fe	Cr	Cr	Cr
Fe	Fe	Co	Cr	Cr	Cr	Cr	Cr	Cr	Fe	Cr	Cr	Fe	Cr	Co	Fe	Fe	Fe	Cr	Co	Fe	Fe	Fe	Fe	Cr	Cr	Cr	Fe	Cr	Cr
Fe	Fe	Fe	Cr	Cr	Cr	Co	Co	Cr	Fe	Cr	Cr	Fe	Co	Fe	Fe	Fe	Cr	Cr	Cr	Cr	Fe	Cr	Cr	Cr	Fe	Cr	Fe	Fe	Cr
Fe	Fe	Fe	Cr	Cr	Fe	Cr	Cr	Cr	Cr	Cr	Fe	Cr	Fe	Co	Cr	Fe	Cr	Fe	Cr	Fe	Fe	Cr	Co	Cr	Fe	Fe	Co	Cr	Cr
Fe	Co	Cr	Cr	Co	Fe	Cr	Cr	Cr	Fe	Fe	Cr	Cr	Fe	Fe	Fe	Fe	Fe	Cr	Cr	Fe	Co	Cr	Cr	Cr	Cr	Fe	Cr	Fe	Cr
Fe	Cr	Cr	Cr	Co	Cr	Fe	Fe	Cr	Fe	Fe	Cr	Cr	Fe	Fe	Fe	Fe	Fe	Cr	Fe	Fe	Cr	Cr	Cr	Cr	Cr	Cr	Co	Cr	Co
Fe	Cr	Cr	Cr	Cr	Cr	Fe	Cr	Fe	Fe	Cr	Cr	Cr	Cr	Fe	Fe	Fe	Fe	Cr	Fe	Fe	Co	Cr	Fe	Co	Cr	Fe	Cr	Cr	Co
Fe	Cr	Cr	Fe	Fe	Fe	Cr	Cr	Co	Cr	Cr	Cr	Cr	Fe	Fe	Fe	Co	Cr	Fe	Fe	Cr	Fe	Cr	Cr	Fe	Co	Cr	Fe	Cr	Cr
Fe	Fe	Fe	Fe	Fe	Fe	Co	Cr	Cr	Cr	Co	Fe	Cr	Cr	Cr	Fe	Fe	Fe	Cr	Cr	Cr	Fe	Cr	Co	Cr	Fe	Cr	Cr	Cr	Cr
Fe	Cr	Cr	Cr	Co	Cr	Cr	Fe	Fe	Co	Fe	Cr	Cr	Cr	Fe	Fe	Cr	Cr	Co	Fe	Fe	Fe	Cr	Fe	Fe	Cr	Cr	Cr	Fe	Cr
Fe	Fe	Fe	Cr	Cr	Cr	Fe	Fe	Cr	Co	Cr	Fe	Cr	Fe	Cr	Cr	Fe	Co	Fe	Fe	Co	Fe	Cr	Cr	Cr	Cr	Fe	Cr	Cr	Cr
Fe	Cr	Cr	Fe	Cr	Fe	Cr	Cr	Cr	Fe	Cr	Cr	Fe	Cr	Co	Fe	Fe	Fe	Fe	Cr	Fe	Cr	Co	Cr	Fe	Fe	Cr	Cr	Cr	Co
Fe	Fe	Cr	Cr	Fe	Co	Cr	Cr	Co	Fe	Cr	Cr	Cr	Cr	Fe	Fe	Fe	Cr	Cr	Fe	Fe	Cr	Cr	Cr	Co	Fe	Fe	Cr	Fe	Cr
Fe	Cr	Co	Fe	Cr	Cr	Co	Cr	Cr	Cr	Cr	Cr	Fe	Cr	Fe	Fe	Co	Fe	Fe	Cr	Fe	Fe	Cr	Cr	Fe	Cr	Cr	Fe	Fe	Cr
Fe	Co	Cr	Cr	Cr	Cr	Cr	Fe	Cr	Cr	Fe	Cr	Fe	Fe	Cr	Fe	Fe	Fe	Fe	Fe	Fe	Fe	Cr	Cr	Cr	Cr	Co	Cr	Co	Cr
Fe	Fe	Cr	Cr	Fe	Cr	Fe	Cr	Co	Cr	Cr	Co	Cr	Cr	Fe	Fe	Cr	Cr	Fe	Fe	Cr	Fe	Fe	Fe	Cr	Co	Cr	Cr	Cr	Fe
Fe	Fe	Cr	Cr	Cr	Cr	Cr	Co	Fe	Cr	Fe	Cr	Fe	Cr	Cr	Fe	Cr	Fe	Fe	Cr	Fe	Fe	Cr	Co	Cr	Cr	Fe	Fe	Cr	Co
Fe	Fe	Cr	Cr	Cr	Cr	Cr	Cr	Fe	Fe	Cr	Cr	Cr	Cr	Cr	Fe	Co	Fe	Fe	Fe	Fe	Fe	Cr	Co	Cr	Fe	Cr	Cr	Fe	Co
Fe	Cr	Fe	Cr	Fe	Co	Fe	Cr	Fe	Fe	Cr	Cr	Cr	Fe	Cr	Fe	Cr	Cr	Fe	Fe	Fe	Cr	Cr	Fe	Cr	Cr	Cr	Co	Cr	Co
Fe	Fe	Cr	Co	Fe	Cr	Cr	Cr	Fe	Fe	Cr	Cr	Fe	Cr	Cr	Cr	Fe	Fe	Fe	Fe	Co	Fe	Cr	Cr	Cr	Cr	Fe	Cr	Cr	Co
Fe	Fe	Cr	Co	Cr	Cr	Cr	Fe	Fe	Cr	Co	Cr	Cr	Cr	Co	Cr	Cr	Fe	Fe	Fe	Cr	Fe	Fe	Cr	Cr	Fe	Cr	Fe	Fe	Cr
Fe	Co	Fe	Fe	Cr	Cr	Co	Cr	Cr	Cr	Fe	Cr	Cr	Fe	Fe	Fe	Cr	Fe	Co	Fe	Cr	Fe	Cr	Cr	Fe	Fe	Cr	Cr	Cr	Cr
Fe	Cr	Cr	Fe	Cr	Co	Cr	Cr	Cr	Cr	Fe	Cr	Cr	Fe	Fe	Fe	Cr	Fe	Fe	Fe	Fe	Cr	Cr	Fe	Cr	Cr	Co	Cr	Fe	Co
Fe	Cr	Fe	Fe	Cr	Cr	Cr	Co	Fe	Cr	Cr	Fe	Cr	Cr	Cr	Fe	Fe	Fe	Cr	Cr	Fe	Fe	Fe	Co	Cr	Cr	Cr	Cr	Fe	Co
Fe	Cr	Co	Fe	Cr	Cr	Cr	Fe	Cr	Co	Co	Fe	Cr	Fe	Fe	Cr	Fe	Fe	Fe	Fe	Cr	Fe	Fe	Cr	Cr	Cr	Cr	Cr	Cr	Cr
Fe	Cr	Cr	Co	Cr	Cr	Cr	Cr	Fe	Fe	Fe	Fe	Fe	Cr	Cr	Cr	Fe	Fe	Fe	Fe	Fe	Cr	Cr	Cr	Cr	Co	Fe	Cr	Co	Cr
Fe	Fe	Fe	Fe	Cr	Cr	Co	Cr	Fe	Cr	Cr	Cr	Fe	Fe	Cr	Fe	Fe	Cr	Fe	Fe	Cr	Cr	Co	Cr	Cr	Cr	Co	Fe	Cr	Cr
Fe	Fe	Cr	Cr	Fe	Cr	Co	Cr	Cr	Fe	Cr	Co	Cr	Fe	Cr	Fe	Cr	Fe	Fe	Fe	Cr	Cr	Fe	Fe	Cr	Co	Fe	Cr	Cr	Cr
Fe	Fe	Co	Fe	Cr	Fe	Cr	Cr	Cr	Fe	Co	Cr	Cr	Cr	Cr	Cr	Fe	Fe	Fe	Cr	Fe	Fe	Cr	Fe	Cr	Cr	Cr	Fe	Cr	Co
Fe	Cr	Cr	Cr	Co	Cr	Fe	Cr	Cr	Cr	Cr	Cr	Fe	Fe	Fe	Fe	Cr	Fe	Fe	Fe	Cr	Fe	Cr	Cr	Fe	Cr	Cr	Fe	Co	Co
Fe	Co	Co	Cr	Co	Fe	Cr	Cr	Cr	Cr	Fe	Cr	Cr	Fe	Fe	Fe	Fe	Cr	Fe	Cr	Fe	Cr	Cr	Cr	Fe	Cr	Fe	Fe	Cr	Cr
Fe	Fe	Fe	Co	Fe	Fe	Cr	Cr	Cr	Cr	Cr	Cr	Cr	Cr	Cr	Cr	Fe	Cr	Fe	Cr	Fe	Fe	Co	Cr	Co	Cr	Fe	Cr	Fe	Cr
Fe	Cr	Cr	Cr	Fe	Fe	Co	Fe	Cr	Fe	Co	Fe	Cr	Cr	Cr	Fe	Cr	Fe	Fe	Cr	Cr	Fe	Cr	Cr	Co	Cr	Fe	Cr	Cr	Cr
Fe	Fe	Co	Cr	Cr	Cr	Cr	Cr	Cr	Fe	Cr	Cr	Fe	Cr	Co	Fe	Fe	Fe	Cr	Co	Cr	Fe	Fe	Fe	Cr	Cr	Cr	Fe	Cr	Cr
Fe	Fe	Fe	Cr	Cr	Cr	Co	Co	Cr	Cr	Cr	Cr	Fe	Co	Fe	Fe	Fe	Cr	Cr	Cr	Cr	Fe	Cr	Cr	Cr	Fe	Cr	Fe	Fe	Cr
Fe	Fe	Fe	Cr	Cr	Fe	Cr	Cr	Cr	Cr	Cr	Fe	Cr	Cr	Co	Cr	Fe	Cr	Fe	Cr	Fe	Fe	Cr	Co	Cr	Fe	Fe	Co	Cr	Cr
Fe	Co	Cr	Cr	Co	Fe	Cr	Cr	Cr	Fe	Fe	Cr	Cr	Fe	Fe	Fe	Fe	Fe	Cr	Cr	Fe	Co	Cr	Cr	Cr	Cr	Cr	Cr	Fe	Cr
Fe	Cr	Cr	Cr	Co	Cr	Fe	Fe	Cr	Cr	Fe	Cr	Cr	Fe	Fe	Fe	Fe	Fe	Cr	Fe	Fe	Cr	Cr	Cr	Cr	Cr	Cr	Co	Cr	Co
Fe	Cr	Cr	Cr	Cr	Cr	Cr	Cr	Fe	Fe	Cr	Cr	Cr	Cr	Fe	Fe	Fe	Fe	Cr	Fe	Fe	Co	Cr	Fe	Co	Cr	Fe	Cr	Cr	Co
Fe	Cr	Cr	Fe	Fe	Cr	Cr	Cr	Co	Cr	Cr	Cr	Cr	Fe	Fe	Fe	Co	Cr	Fe	Fe	Cr	Fe	Cr	Cr	Fe	Co	Cr	Fe	Cr	Cr
Fe	Cr	Fe	Fe	Fe	Fe	Co	Cr	Cr	Cr	Co	Fe	Cr	Cr	Cr	Fe	Fe	Fe	Cr	Cr	Cr	Fe	Cr	Co	Cr	Fe	Cr	Cr	Cr	Cr
Fe	Cr	Cr	Cr	Co	Cr	Cr	Fe	Cr	Co	Fe	Cr	Cr	Cr	Fe	Fe	Cr	Cr	Co	Fe	Fe	Fe	Cr	Fe	Fe	Cr	Cr	Cr	Fe	Cr
Fe	Fe	Cr	Cr	Cr	Cr	Fe	Fe	Cr	Co	Cr	Fe	Cr	Fe	Cr	Cr	Fe	Co	Fe	Fe	Co	Fe	Cr	Cr	Cr	Cr	Fe	Cr	Cr	Cr
Fe	Cr	Cr	Fe	Cr	Fe	Cr	Cr	Cr	Fe	Cr	Cr	Cr	Cr	Co	Fe	Fe	Fe	Fe	Cr	Fe	Cr	Co	Cr	Fe	Fe	Cr	Cr	Cr	Co
Fe	Fe	Cr	Cr	Fe	Co	Cr	Cr	Co	Cr	Cr	Cr	Cr	Cr	Fe	Fe	Fe	Cr	Cr	Fe	Fe	Cr	Cr	Cr	Co	Fe	Fe	Cr	Fe	Cr
Fe	Cr	Co	Fe	Cr	Cr	Co	Cr	Cr	Cr	Cr	Cr	Fe	Cr	Fe	Fe	Co	Fe	Cr	Cr	Fe	Fe	Cr	Cr	Fe	Cr	Cr	Fe	Fe	Cr
Fe	Co	Cr	Cr	Cr	Cr	Cr	Fe	Cr	Cr	Cr	Cr	Fe	Fe	Cr	Fe	Fe	Fe	Fe	Fe	Fe	Fe	Cr	Cr	Cr	Cr	Co	Cr	Co	Cr
Fe	Cr	Cr	Cr	Fe	Cr	Fe	Cr	Co	Cr	Cr	Co	Cr	Cr	Fe	Fe	Cr	Cr	Fe	Fe	Cr	Fe	Fe	Fe	Cr	Co	Cr	Cr	Cr	Fe
Fe	Fe	Cr	Cr	Cr	Cr	Cr	Co	Fe	Cr	Fe	Cr	Fe	Cr	Cr	Fe	Cr	Fe	Fe	Cr	Fe	Fe	Cr	Co	Cr	Cr	Fe	Cr	Cr	Co
Fe	Fe	Cr	Cr	Cr	Cr	Cr	Cr	Fe	Fe	Cr	Cr	Cr	Cr	Cr	Fe	Co	Fe	Fe	Fe	Fe	Fe	Cr	Co	Cr	Fe	Cr	Cr	Cr	Co
Fe	Cr	Fe	Cr	Cr	Co	Fe	Cr	Fe	Fe	Cr	Cr	Cr	Fe	Cr	Fe	Cr	Cr	Fe	Fe	Fe	Cr	Cr	Fe	Cr	Cr	Cr	Co	Cr	Co
Fe	Cr	Cr	Co	Fe	Cr	Cr	Cr	Fe	Fe	Cr	Cr	Fe	Cr	Cr	Cr	Fe	Fe	Fe	Fe	Co	Fe	Cr	Cr	Cr	Cr	Fe	Cr	Cr	Co
Fe	Fe	Cr	Co	Cr	Cr	Cr	Cr	Fe	Cr	Co	Cr	Cr	Cr	Co	Cr	Cr	Fe	Fe	Fe	Cr	Fe	Fe	Cr	Cr	Fe	Cr	Fe	Fe	Cr
Fe	Co	Fe	Fe	Cr	Cr	Co	Cr	Cr	Cr	Fe	Cr	Cr	Fe	Fe	Fe	Cr	Fe	Co	Fe	Cr	Fe	Cr	Cr	Fe	Cr	Cr	Cr	Cr	Cr
Fe	Cr	Cr	Fe	Cr	Co	Cr	Cr	Cr	Cr	Fe	Cr	Cr	Cr	Fe	Fe	Cr	Fe	Fe	Fe	Fe	Cr	Cr	Fe	Cr	Cr	Co	Cr	Fe	Co
Fe	Cr	Cr	Fe	Cr	Cr	Cr	Co	Fe	Cr	Cr	Fe	Cr	Cr	Cr	Fe	Fe	Fe	Cr	Cr	Fe	Fe	Fe	Co	Cr	Cr	Cr	Cr	Fe	Co
Fe	Cr	Co	Fe	Cr	Cr	Cr	Fe	Cr	Co	Co	Fe	Cr	Fe	Fe	Cr	Fe	Fe	Fe	Cr	Cr	Fe	Fe	Cr	Cr	Cr	Cr	Cr	Cr	Cr
Fe	Cr	Cr	Co	Cr	Cr	Cr	Cr	Fe	Fe	Cr	Fe	Fe	Cr	Cr	Cr	Fe	Fe	Fe	Fe	Fe	Cr	Cr	Cr	Cr	Co	Fe	Cr	Co	Cr
Fe	Fe	Fe	Fe	Cr	Cr	Co	Cr	Fe	Cr	Cr	Cr	Fe	Fe	Cr	Fe	Fe	Cr	Fe	Fe	Cr	Cr	Co	Cr	Cr	Cr	Co	Cr	Cr	Cr
Fe	Fe	Cr	Cr	Fe	Cr	Co	Cr	Cr	Fe	Cr	Co	Cr	Fe	Cr	Fe	Cr	Fe	Fe	Fe	Cr	Cr	Cr	Fe	Cr	Co	Fe	Cr	Cr	Cr
Fe	Fe	Co	Fe	Cr	Fe	Cr	Cr	Cr	Fe	Co	Cr	Cr	Cr	Cr	Cr	Fe	Fe	Fe	Cr	Fe	Fe	Cr	Cr	Cr	Cr	Cr	Fe	Cr	Co
Fe	Cr	Cr	Cr	Co	Cr	Fe	Cr	Cr	Cr	Cr	Cr	Fe	Fe	Fe	Fe	Cr	Fe	Fe	Fe	Cr	Cr	Cr	Cr	Fe	Cr	Cr	Fe	Co	Co
Fe	Co	Co	Cr	Co	Fe	Cr	Cr	Cr	Cr	Fe	Cr	Cr	Cr	Fe	Fe	Fe	Cr	Fe	Cr	Fe	Cr	Cr	Cr	Fe	Cr	Fe	Fe	Cr	Cr
Fe	Fe	Fe	Co	Fe	Fe	Cr	Cr	Cr	Cr	Fe	Cr	Fe	Cr	Cr	Cr	Fe	Cr	Fe	Cr	Fe	Fe	Co	Cr	Co	Cr	Fe	Cr	Fe	Cr
Fe	Cr	Cr	Cr	Fe	Fe	Co	Fe	Cr	Fe	Co	Fe	Cr	Cr	Fe	Fe	Cr	Fe	Fe	Cr	Cr	Fe	Cr	Cr	Co	Fe	Fe	Cr	Cr	Cr
Fe	Fe	Co	Cr	Cr	Cr	Cr	Cr	Cr	Fe	Cr	Cr	Fe	Fe	Co	Fe	Fe	Fe	Cr	Co	Fe	Fe	Fe	Fe	Cr	Cr	Cr	Fe	Cr	Cr
Fe	Fe	Fe	Cr	Cr	Cr	Co	Co	Cr	Fe	Cr	Fe	Fe	Co	Fe	Fe	Fe	Cr	Cr	Cr	Cr	Fe	Cr	Cr	Cr	Fe	Cr	Fe	Fe	Cr
Fe	Fe	Fe	Cr	Cr	Fe	Cr	Cr	Cr	Cr	Fe	Fe	Cr	Fe	Co	Cr	Fe	Cr	Fe	Cr	Fe	Fe	Cr	Co	Cr	Fe	Fe	Co	Cr	Cr
Fe	Co	Cr	Cr	Co	Fe	Cr	Cr	Cr	Fe	Fe	Cr	Cr	Fe	Fe	Fe	Fe	Fe	Cr	Cr	Fe	Co	Cr	Cr	Cr	Fe	Fe	Cr	Fe	Cr
Fe	Cr	Cr	Cr	Co	Cr	Fe	Fe	Cr	Fe	Fe	Cr	Cr	Fe	Fe	Fe	Fe	Fe	Cr	Fe	Fe	Cr	Cr	Cr	Cr	Cr	Fe	Co	Cr	Co
Fe	Cr	Cr	Cr	Cr	Cr	Fe	Cr	Fe	Fe	Cr	Cr	Cr	Cr	Fe	Fe	Fe	Fe	Cr	Fe	Fe	Co	Cr	Fe	Co	Cr	Fe	Fe	Cr	Co
Fe	Cr	Cr	Fe	Fe	Fe	Cr	Cr	Co	Cr	Cr	Fe	Cr	Fe	Fe	Fe	Co	Cr	Fe	Fe	Cr	Fe	Cr	Cr	Fe	Co	Cr	Fe	Cr	Cr
Fe	Fe	Fe	Fe	Fe	Fe	Co	Cr	Cr	Cr	Co	Fe	Cr	Fe	Cr	Fe	Fe	Fe	Cr	Cr	Cr	Fe	Cr	Co	Cr	Fe	Cr	Cr	Cr	Cr
Fe	Cr	Cr	Cr	Co	Cr	Cr	Fe	Fe	Co	Fe	Cr	Cr	Cr	Fe	Fe	Cr	Cr	Co	Fe	Fe	Fe	Fe	Fe	Fe	Cr	Cr	Cr	Fe	Cr
Fe	Fe	Fe	Cr	Cr	Fe	Fe	Fe	Cr	Co	Cr	Fe	Cr	Fe	Cr	Cr	Fe	Co	Fe	Fe	Co	Fe	Cr	Cr	Cr	Cr	Fe	Cr	Cr	Cr
Fe	Cr	Cr	Fe	Cr	Fe	Cr	Cr	Cr	Fe	Cr	Cr	Fe	Cr	Co	Fe	Fe	Fe	Fe	Cr	Fe	Fe	Co	Cr	Fe	Fe	Cr	Cr	Cr	Co
Fe	Fe	Cr	Cr	Fe	Co	Cr	Cr	Co	Fe	Cr	Cr	Cr	Cr	Fe	Fe	Fe	Cr	Cr	Fe	Fe	Cr	Cr	Cr	Co	Fe	Fe	Fe	Fe	Cr
Fe	Cr	Co	Fe	Cr	Cr	Co	Cr	Fe	Cr	Cr	Cr	Fe	Cr	Fe	Fe	Co	Fe	Fe	Cr	Fe	Fe	Cr	Cr	Fe	Cr	Cr	Fe	Fe	Cr
Fe	Co	Cr	Cr	Cr	Cr	Cr	Fe	Cr	Cr	Fe	Cr	Fe	Fe	Cr	Fe	Fe	Fe	Fe	Fe	Fe	Fe	Cr	Cr	Fe	Cr	Co	Cr	Co	Cr
Fe	Fe	Cr	Cr	Fe	Cr	Fe	Cr	Co	Cr	Fe	Co	Cr	Cr	Fe	Fe	Cr	Cr	Fe	Fe	Cr	Fe	Fe	Fe	Cr	Co	Cr	Cr	Cr	Fe
Fe	Fe	Cr	Cr	Cr	Cr	Cr	Co	Fe	Cr	Fe	Cr	Fe	Cr	Fe	Fe	Cr	Fe	Fe	Cr	Fe	Fe	Cr	Co	Cr	Cr	Fe	Fe	Cr	Co
Fe	Fe	Cr	Cr	Cr	Cr	Cr	Fe	Fe	Fe	Cr	Cr	Cr	Cr	Cr	Fe	Co	Fe	Fe	Fe	Fe	Fe	Cr	Co	Cr	Fe	Cr	Cr	Fe	Co
Fe	Cr	Fe	Cr	Fe	Co	Fe	Cr	Fe	Fe	Cr	Cr	Cr	Fe	Cr	Fe	Cr	Cr	Fe	Fe	Fe	Cr	Cr	Fe	Cr	Cr	Cr	Co	Fe	Co
Fe	Fe	Cr	Co	Fe	Cr	Cr	Cr	Fe	Fe	Cr	Cr	Fe	Cr	Cr	Cr	Fe	Fe	Fe	Fe	Co	Fe	Cr	Cr	Cr	Fe	Fe	Cr	Cr	Co
Fe	Fe	Cr	Co	Cr	Cr	Cr	Fe	Fe	Cr	Co	Cr	Cr	Cr	Co	Cr	Cr	Fe	Fe	Fe	Cr	Fe	Fe	Cr	Cr	Fe	Fe	Fe	Fe	Cr
Fe	Co	Fe	Fe	Cr	Cr	Co	Cr	Fe	Cr	Fe	Cr	Cr	Fe	Fe	Fe	Cr	Fe	Co	Fe	Cr	Fe	Cr	Cr	Fe	Fe	Cr	Cr	Cr	Cr
Fe	Cr	Cr	Fe	Cr	Co	Cr	Cr	Cr	Cr	Fe	Cr	Cr	Fe	Fe	Fe	Cr	Fe	Fe	Fe	Fe	Fe	Cr	Fe	Cr	Cr	Co	Cr	Fe	Co
Fe	Cr	Fe	Fe	Cr	Cr	Cr	Co	Fe	Cr	Cr	Fe	Cr	Cr	Cr	Fe	Fe	Fe	Cr	Cr	Fe	Fe	Fe	Co	Fe	Cr	Cr	Cr	Fe	Co
Fe	Cr	Co	Fe	Cr	Cr	Cr	Fe	Cr	Co	Co	Fe	Cr	Fe	Fe	Cr	Fe	Fe	Fe	Fe	Cr	Fe	Fe	Cr	Cr	Cr	Fe	Cr	Cr	Cr
Fe	Cr	Cr	Co	Cr	Cr	Cr	Cr	Fe	Fe	Fe	Fe	Fe	Cr	Fe	Cr	Fe	Fe	Fe	Fe	Fe	Cr	Cr	Cr	Cr	Co	Fe	Cr	Co	Cr
Fe	Fe	Fe	Fe	Cr	Cr	Co	Cr	Fe	Cr	Cr	Cr	Fe	Fe	Cr	Fe	Fe	Fe	Fe	Fe	Cr	Cr	Co	Cr	Cr	Cr	Co	Fe	Cr	Cr
Fe	Fe	Cr	Cr	Fe	Cr	Co	Cr	Cr	Fe	Cr	Co	Cr	Fe	Cr	Fe	Cr	Fe	Fe	Fe	Cr	Cr	Fe	Fe	Cr	Co	Fe	Fe	Cr	Cr
Fe	Fe	Co	Fe	Cr	Fe	Cr	Cr	Cr	Fe	Co	Cr	Cr	Cr	Cr	Cr	Fe	Fe	Fe	Fe	Fe	Fe	Cr	Fe	Cr	Cr	Cr	Fe	Cr	Co
Fe	Cr	Cr	Cr	Co	Cr	Fe	Cr	Cr	Cr	Cr	Cr	Fe	Fe	Fe	Fe	Cr	Fe	Fe	Fe	Cr	Fe	Cr	Cr	Fe	Cr	Fe	Fe	Co	Co
Fe	Co	Co	Cr	Co	Fe	Cr	Cr	Cr	Cr	Fe	Cr	Cr	Fe	Fe	Fe	Fe	Cr	Fe	Cr	Fe	Fe	Cr	Cr	Fe	Cr	Fe	Fe	Cr	Cr
Fe	Fe	Fe	Co	Fe	Fe	Cr	Cr	Cr	Cr	Cr	Cr	Cr	Cr	Cr	Cr	Fe	Cr	Fe	Cr	Fe	Fe	Co	Cr	Co	Cr	Fe	Co	Fe	Cr
Fe	Cr	Cr	Cr	Fe	Fe	Co	Fe	Cr	Fe	Co	Fe	Co	Cr	Cr	Fe	Cr	Fe	Fe	Cr	Cr	Fe	Cr	Cr	Co	Cr	Fe	Cr	Cr	Cr
Fe	Fe	Co	Cr	Cr	Cr	Cr	Cr	Cr	Fe	Cr	Cr	Fe	Cr	Co	Fe	Fe	Fe	Cr	Co	Cr	Fe	Fe	Fe	Cr	Co	Cr	Fe	Cr	Cr
Fe	Fe	Fe	Cr	Cr	Cr	Co	Co	Cr	Cr	Co	Cr	Fe	Co	Fe	Fe	Fe	Cr	Cr	Cr	Cr	Fe	Cr	Cr	Cr	Fe	Cr	Fe	Fe	Cr
Fe	Fe	Fe	Cr	Cr	Fe	Cr	Cr	Cr	Cr	Cr	Fe	Co	Cr	Co	Cr	Fe	Cr	Fe	Cr	Fe	Fe	Cr	Co	Cr	Fe	Fe	Co	Cr	Cr
Fe	Co	Cr	Cr	Co	Fe	Cr	Cr	Cr	Fe	Fe	Cr	Cr	Fe	Fe	Fe	Fe	Fe	Cr	Cr	Fe	Co	Cr	Cr	Cr	Cr	Cr	Cr	Fe	Co
Fe	Cr	Cr	Cr	Co	Cr	Fe	Fe	Cr	Cr	Fe	Cr	Cr	Fe	Fe	Fe	Fe	Fe	Cr	Fe	Fe	Cr	Cr	Cr	Co	Cr	Cr	Co	Cr	Co
Fe	Cr	Cr	Cr	Cr	Cr	Cr	Cr	Fe	Fe	Cr	Cr	Cr	Cr	Fe	Fe	Fe	Fe	Co	Fe	Fe	Co	Cr	Fe	Co	Cr	Fe	Cr	Cr	Co
Fe	Cr	Co	Fe	Fe	Cr	Cr	Cr	Co	Cr	Cr	Cr	Cr	Fe	Fe	Fe	Co	Cr	Fe	Fe	Cr	Fe	Cr	Cr	Fe	Co	Cr	Fe	Cr	Cr
Fe	Cr	Fe	Fe	Fe	Fe	Co	Cr	Cr	Co	Co	Fe	Cr	Cr	Cr	Fe	Fe	Fe	Cr	Cr	Cr	Fe	Cr	Co	Cr	Fe	Cr	Cr	Cr	Cr
Fe	Cr	Cr	Cr	Co	Cr	Cr	Fe	Cr	Co	Fe	Cr	Cr	Cr	Fe	Fe	Cr	Cr	Co	Fe	Fe	Fe	Cr	Fe	Fe	Cr	Cr	Co	Fe	Cr
Fe	Fe	Cr	Cr	Cr	Cr	Fe	Fe	Cr	Co	Cr	Fe	Cr	Fe	Cr	Cr	Fe	Co	Fe	Fe	Co	Fe	Co	Cr	Cr	Cr	Fe	Cr	Cr	Cr
Fe	Cr	Cr	Fe	Cr	Fe	Cr	Cr	Cr	Fe	Cr	Cr	Cr	Cr	Co	Fe	Fe	Fe	Fe	Cr	Fe	Cr	Co	Cr	Fe	Fe	Cr	Cr	Co	Co
Fe	Fe	Cr	Co	Fe	Co	Cr	Cr	Co	Cr	Cr	Cr	Cr	Cr	Fe	Fe	Fe	Cr	Cr	Fe	Fe	Cr	Cr	Cr	Co	Fe	Fe	Cr	Fe	Cr
Fe	Cr	Co	Fe	Cr	Cr	Co	Co	Cr	Cr	Cr	Cr	Fe	Cr	Fe	Fe	Co	Fe	Cr	Cr	Fe	Fe	Cr	Cr	Fe	Cr	Cr	Fe	Fe	Cr
Fe	Co	Cr	Cr	Cr	Cr	Cr	Fe	Cr	Co	Cr	Cr	Fe	Fe	Cr	Fe	Fe	Fe	Fe	Fe	Fe	Fe	Cr	Cr	Cr	Cr	Co	Cr	Co	Cr
Fe	Cr	Cr	Cr	Fe	Cr	Fe	Cr	Co	Cr	Cr	Co	Cr	Cr	Fe	Fe	Cr	Cr	Fe	Fe	Cr	Fe	Fe	Fe	Cr	Co	Cr	Cr	Co	Fe
Fe	Fe	Cr	Cr	Cr	Cr	Co	Co	Fe	Cr	Fe	Cr	Fe	Cr	Cr	Fe	Cr	Fe	Fe	Cr	Fe	Fe	Cr	Co	Cr	Cr	Fe	Cr	Cr	Co
Fe	Fe	Cr	Cr	Cr	Cr	Cr	Cr	Fe	Fe	Cr	Cr	Co	Cr	Cr	Fe	Co	Fe	Fe	Fe	Fe	Fe	Cr	Co	Cr	Fe	Cr	Cr	Cr	Co
Fe	Cr	Fe	Co	Cr	Co	Fe	Cr	Fe	Fe	Cr	Cr	Cr	Fe	Cr	Fe	Cr	Cr	Fe	Fe	Fe	Cr	Cr	Fe	Cr	Cr	Cr	Co	Cr	Co
Fe	Cr	Cr	Co	Fe	Cr	Co	Cr	Fe	Fe	Cr	Cr	Fe	Cr	Cr	Cr	Fe	Fe	Fe	Fe	Co	Fe	Cr	Cr	Cr	Cr	Fe	Cr	Cr	Co
Fe	Fe	Cr	Co	Cr	Cr	Cr	Cr	Fe	Cr	Co	Cr	Co	Cr	Co	Cr	Cr	Fe	Fe	Fe	Cr	Fe	Fe	Cr	Cr	Fe	Cr	Fe	Fe	Cr
Fe	Co	Fe	Fe	Cr	Cr	Co	Cr	Cr	Cr	Fe	Cr	Co	Fe	Fe	Fe	Cr	Fe	Co	Fe	Cr	Fe	Cr	Cr	Fe	Cr	Cr	Cr	Cr	Cr
Fe	Cr	Cr	Fe	Cr	Co	Cr	Cr	Cr	Cr	Fe	Cr	Co	Cr	Fe	Fe	Cr	Fe	Fe	Fe	Fe	Cr	Cr	Fe	Cr	Cr	Co	Cr	Fe	Co
Fe	Cr	Cr	Fe	Cr	Cr	Cr	Co	Fe	Cr	Cr	Fe	Cr	Cr	Cr	Fe	Fe	Fe	Cr	Cr	Fe	Fe	Fe	Co	Cr	Cr	Cr	Co	Fe	Co
Fe	Cr	Co	Fe	Cr	Cr	Cr	Fe	Cr	Co	Co	Fe	Cr	Fe	Fe	Co	Fe	Fe	Fe	Cr	Cr	Fe	Fe	Cr	Cr	Cr	Cr	Cr	Cr	Cr
Fe	Cr	Cr	Co	Cr	Cr	Cr	Cr	Fe	Fe	Cr	Fe	Fe	Cr	Cr	Cr	Fe	Fe	Fe	Fe	Fe	Cr	Cr	Cr	Co	Co	Fe	Cr	Co	Cr
Fe	Fe	Fe	Fe	Cr	Cr	Co	Cr	Fe	Cr	Cr	Cr	Fe	Fe	Cr	Fe	Fe	Cr	Fe	Fe	Cr	Cr	Co	Cr	Co	Cr	Co	Cr	Cr	Cr
Fe	Fe	Cr	Cr	Fe	Cr	Co	Cr	Cr	Fe	Cr	Co	Co	Fe	Cr	Fe	Cr	Fe	Fe	Fe	Cr	Cr	Cr	Fe	Cr	Co	Fe	Cr	Cr	Cr
Fe	Fe	Co	Fe	Cr	Fe	Cr	Cr	Cr	Fe	Co	Cr	Cr	Cr	Cr	Cr	Fe	Fe	Fe	Cr	Fe	Fe	Co	Cr	Cr	Cr	Cr	Fe	Cr	Co
Fe	Cr	Cr	Cr	Co	Cr	Fe	Cr	Cr	Cr	Cr	Co	Fe	Fe	Fe	Fe	Cr	Fe	Fe	Fe	Cr	Cr	Cr	Cr	Fe	Cr	Cr	Fe	Co	Co
Fe	Co	Co	Cr	Co	Fe	Cr	Cr	Cr	Cr	Fe	Cr	Cr	Cr	Fe	Fe	Fe	Cr	Fe	Cr	Fe	Cr	Cr	Cr	Fe	Cr	Fe	Fe	Cr	Co
Fe	Fe	Fe	Co	Fe	Fe	Cr	Cr	Cr	Cr	Fe	Cr	Fe	Cr	Cr	Cr	Fe	Cr	Fe	Cr	Fe	Fe	Cr	Cr	Co	Cr	Fe	Cr	Fe	Cr
Fe	Cr	Cr	Cr	Fe	Fe	Co	Fe	Cr	Fe	Cr	Fe	Cr	Cr	Fe	Fe	Cr	Fe	Fe	Cr	Cr	Fe	Cr	Cr	Co	Fe	Fe	Cr	Cr	Cr
Fe	Fe	Co	Cr	Cr	Cr	Cr	Cr	Cr	Fe	Cr	Cr	Fe	Fe	Cr	Fe	Fe	Fe	Cr	Co	Fe	Fe	Fe	Fe	Cr	Cr	Cr	Fe	Cr	Cr
Fe	Fe	Fe	Cr	Cr	Cr	Co	Co	Cr	Fe	Cr	Fe	Fe	Cr	Fe	Fe	Fe	Cr	Cr	Cr	Cr	Fe	Cr	Cr	Cr	Fe	Cr	Fe	Fe	Cr
Fe	Fe	Fe	Cr	Cr	Fe	Cr	Cr	Cr	Cr	Fe	Fe	Cr	Fe	Co	Cr	Fe	Cr	Fe	Cr	Fe	Fe	Cr	Cr	Cr	Fe	Fe	Co	Cr	Cr
Fe	Co	Cr	Cr	Cr	Fe	Cr	Cr	Cr	Fe	Fe	Cr	Cr	Fe	Fe	Fe	Fe	Fe	Cr	Cr	Fe	Co	Cr	Cr	Cr	Fe	Fe	Cr	Fe	Cr
Fe	Cr	Cr	Cr	Cr	Cr	Fe	Fe	Cr	Fe	Fe	Cr	Cr	Fe	Fe	Fe	Fe	Fe	Cr	Fe	Fe	Cr	Cr	Cr	Cr	Cr	Fe	Co	Cr	Co
Fe	Cr	Cr	Cr	Cr	Cr	Fe	Cr	Fe	Fe	Cr	Cr	Cr	Cr	Fe	Fe	Fe	Fe	Cr	Fe	Fe	Co	Cr	Fe	Cr	Cr	Fe	Fe	Cr	Co
Fe	Cr	Cr	Fe	Fe	Fe	Cr	Cr	Co	Cr	Cr	Fe	Cr	Fe	Fe	Fe	Cr	Cr	Fe	Fe	Cr	Fe	Cr	Cr	Fe	Co	Cr	Fe	Cr	Cr
Fe	Fe	Fe	Fe	Fe	Fe	Co	Cr	Cr	Cr	Cr	Fe	Cr	Fe	Cr	Fe	Fe	Fe	Cr	Cr	Cr	Fe	Cr	Co	Cr	Fe	Cr	Cr	Cr	Cr
Fe	Cr	Cr	Cr	Co	Cr	Cr	Fe	Fe	Co	Fe	Cr	Cr	Cr	Fe	Fe	Cr	Cr	Cr	Fe	Fe	Fe	Fe	Fe	Fe	Cr	Cr	Cr	Fe	Cr
Fe	Fe	Fe	Cr	Cr	Fe	Fe	Fe	Cr	Cr	Cr	Fe	Cr	Fe	Cr	Cr	Fe	Co	Fe	Fe	Co	Fe	Cr	Cr	Cr	Cr	Fe	Cr	Cr	Cr
Fe	Cr	Cr	Fe	Cr	Fe	Cr	Cr	Cr	Fe	Cr	Cr	Fe	Cr	Co	Fe	Fe	Fe	Fe	Cr	Fe	Fe	Co	Cr	Fe	Fe	Cr	Cr	Cr	Cr
Fe	Fe	Cr	Cr	Fe	Co	Cr	Cr	Co	Fe	Cr	Cr	Cr	Cr	Fe	Fe	Fe	Cr	Cr	Fe	Fe	Cr	Cr	Cr	Cr	Fe	Fe	Fe	Fe	Cr
Fe	Cr	Cr	Fe	Cr	Cr	Co	Cr	Fe	Cr	Cr	Cr	Fe	Cr	Fe	Fe	Co	Fe	Fe	Cr	Fe	Fe	Cr	Cr	Fe	Cr	Cr	Fe	Fe	Cr
Fe	Cr	Cr	Cr	Cr	Cr	Cr	Fe	Cr	Cr	Fe	Cr	Fe	Fe	Cr	Fe	Fe	Fe	Fe	Fe	Fe	Fe	Cr	Cr	Fe	Cr	Co	Cr	Co	Cr
Fe	Fe	Cr	Cr	Fe	Cr	Fe	Cr	Cr	Cr	Fe	Co	Cr	Cr	Fe	Fe	Cr	Cr	Fe	Fe	Cr	Fe	Fe	Fe	Cr	Co	Cr	Cr	Cr	Fe
Fe	Fe	Cr	Cr	Cr	Cr	Cr	Cr	Fe	Cr	Fe	Cr	Fe	Cr	Fe	Fe	Cr	Fe	Fe	Cr	Fe	Fe	Cr	Co	Cr	Cr	Fe	Fe	Cr	Co
Fe	Fe	Cr	Cr	Cr	Cr	Cr	Fe	Fe	Fe	Cr	Cr	Cr	Cr	Cr	Fe	Co	Fe	Fe	Fe	Fe	Fe	Cr	Co	Cr	Fe	Cr	Cr	Fe	Cr
Fe	Cr	Fe	Cr	Fe	Co	Fe	Cr	Fe	Fe	Cr	Cr	Cr	Fe	Cr	Fe	Cr	Cr	Fe	Fe	Fe	Cr	Cr	Fe	Cr	Cr	Cr	Cr	Fe	Co
Fe	Fe	Cr	Co	Fe	Cr	Cr	Cr	Fe	Fe	Cr	Cr	Fe	Cr	Cr	Cr	Fe	Fe	Fe	Fe	Co	Fe	Cr	Cr	Cr	Fe	Fe	Cr	Cr	Cr
Fe	Fe	Cr	Co	Cr	Cr	Cr	Fe	Fe	Cr	Co	Cr	Cr	Cr	Cr	Cr	Cr	Fe	Fe	Fe	Cr	Fe	Fe	Cr	Cr	Fe	Fe	Fe	Fe	Cr
Fe	Co	Fe	Fe	Cr	Cr	Co	Cr	Fe	Cr	Fe	Cr	Cr	Fe	Fe	Fe	Cr	Fe	Cr	Fe	Cr	Fe	Cr	Cr	Fe	Fe	Cr	Cr	Cr	Cr
Fe	Cr	Cr	Fe	Cr	Co	Cr	Cr	Cr	Cr	Fe	Cr	Cr	Fe	Fe	Fe	Cr	Fe	Fe	Fe	Fe	Fe	Cr	Fe	Cr	Cr	Cr	Cr	Fe	Co
Fe	Cr	Fe	Fe	Cr	Cr	Cr	Cr	Fe	Cr	Cr	Fe	Cr	Cr	Cr	Fe	Fe	Fe	Cr	Cr	Fe	Fe	Fe	Co	Fe	Cr	Cr	Cr	Fe	Co
Fe	Cr	Co	Fe	Cr	Cr	Cr	Fe	Cr	Co	Cr	Fe	Cr	Fe	Fe	Cr	Fe	Fe	Fe	Fe	Cr	Fe	Fe	Cr	Cr	Cr	Fe	Cr	Cr	Cr
Fe	Cr	Cr	Co	Cr	Cr	Cr	Cr	Fe	Fe	Fe	Fe	Fe	Cr	Fe	Cr	Fe	Fe	Fe	Fe	Fe	Cr	Cr	Cr	Cr	Cr	Fe	Cr	Co	Cr
Fe	Fe	Fe	Fe	Cr	Cr	Co	Cr	Fe	Cr	Cr	Cr	Fe	Fe	Cr	Fe	Fe	Fe	Fe	Fe	Cr	Cr	Cr	Cr	Cr	Cr	Co	Fe	Cr	Cr
Fe	Fe	Cr	Cr	Fe	Cr	Co	Cr	Cr	Fe	Cr	Cr	Cr	Fe	Cr	Fe	Cr	Fe	Fe	Fe	Cr	Cr	Fe	Fe	Cr	Co	Fe	Fe	Cr	Cr
Fe	Fe	Co	Fe	Cr	Fe	Cr	Cr	Cr	Fe	Cr	Cr	Cr	Cr	Cr	Cr	Fe	Fe	Fe	Fe	Fe	Fe	Cr	Fe	Cr	Cr	Cr	Fe	Cr	Co
Fe	Cr	Cr	Cr	Co	Cr	Fe	Cr	Cr	Cr	Cr	Cr	Fe	Fe	Fe	Fe	Cr	Fe	Fe	Fe	Cr	Fe	Cr	Cr	Fe	Cr	Fe	Fe	Co	Cr
Fe	Cr	Co	Cr	Co	Fe	Cr	Cr	Cr	Cr	Fe	Cr	Cr	Fe	Fe	Fe	Fe	Cr	Fe	Cr	Fe	Fe	Cr	Cr	Fe	Cr	Fe	Fe	Cr	Cr
Fe	Fe	Fe	Co	Fe	Fe	Cr	Cr	Cr	Cr	Fe	Cr	Cr	Cr	Cr	Cr	Fe	Cr	Fe	Cr	Fe	Fe	Co	Cr	Co	Cr	Fe	Co	Fe	Cr
Fe	Cr	Cr	Cr	Fe	Fe	Co	Fe	Cr	Fe	Co	Fe	Co	Cr	Fe	Fe	Cr	Fe	Fe	Cr	Cr	Fe	Cr	Cr	Co	Cr	Fe	Cr	Cr	Cr
Fe	Fe	Co	Cr	Cr	Cr	Cr	Cr	Cr	Fe	Cr	Cr	Fe	Cr	Co	Fe	Fe	Fe	Cr	Co	Fe	Fe	Fe	Fe	Cr	Co	Cr	Fe	Cr	Cr
Fe	Fe	Fe	Cr	Cr	Cr	Co	Co	Cr	Fe	Co	Cr	Fe	Co	Fe	Fe	Fe	Cr	Cr	Cr	Cr	Fe	Cr	Cr	Cr	Fe	Cr	Fe	Fe	Cr
Fe	Fe	Fe	Cr	Cr	Fe	Cr	Cr	Cr	Cr	Cr	Fe	Co	Fe	Co	Cr	Fe	Cr	Fe	Cr	Fe	Fe	Cr	Co	Cr	Fe	Fe	Co	Cr	Cr
Fe	Co	Cr	Cr	Co	Fe	Cr	Cr	Cr	Fe	Fe	Cr	Cr	Fe	Fe	Fe	Fe	Fe	Cr	Cr	Fe	Co	Cr	Cr	Cr	Cr	Fe	Cr	Fe	Co
Fe	Cr	Cr	Cr	Co	Cr	Fe	Fe	Cr	Fe	Fe	Cr	Cr	Fe	Fe	Fe	Fe	Fe	Cr	Fe	Fe	Cr	Cr	Cr	Co	Cr	Cr	Co	Cr	Co
Fe	Cr	Cr	Cr	Cr	Cr	Fe	Cr	Fe	Fe	Cr	Cr	Cr	Cr	Fe	Fe	Fe	Fe	Co	Fe	Fe	Co	Cr	Fe	Co	Cr	Fe	Cr	Cr	Co
Fe	Cr	Co	Fe	Fe	Fe	Cr	Cr	Co	Cr	Cr	Cr	Cr	Fe	Fe	Fe	Co	Cr	Fe	Fe	Cr	Fe	Cr	Cr	Fe	Co	Cr	Fe	Cr	Cr
Fe	Fe	Fe	Fe	Fe	Fe	Co	Cr	Cr	Co	Co	Fe	Cr	Cr	Cr	Fe	Fe	Fe	Cr	Cr	Cr	Fe	Cr	Co	Cr	Fe	Cr	Cr	Cr	Cr
Fe	Cr	Cr	Cr	Co	Cr	Cr	Fe	Fe	Co	Fe	Cr	Cr	Cr	Fe	Fe	Cr	Cr	Co	Fe	Fe	Fe	Cr	Fe	Fe	Cr	Cr	Co	Fe	Cr
Fe	Fe	Fe	Cr	Cr	Cr	Fe	Fe	Cr	Co	Cr	Fe	Cr	Fe	Cr	Cr	Fe	Co	Fe	Fe	Co	Fe	Co	Cr	Cr	Cr	Fe	Cr	Cr	Cr
Fe	Cr	Cr	Fe	Cr	Fe	Cr	Cr	Cr	Fe	Cr	Cr	Fe	Cr	Co	Fe	Fe	Fe	Fe	Cr	Fe	Cr	Co	Cr	Fe	Fe	Cr	Cr	Co	Co
Fe	Fe	Cr	Co	Fe	Co	Cr	Cr	Co	Fe	Cr	Cr	Cr	Cr	Fe	Fe	Fe	Cr	Cr	Fe	Fe	Cr	Cr	Cr	Co	Fe	Fe	Cr	Fe	Cr
Fe	Cr	Co	Fe	Cr	Cr	Co	Co	Cr	Cr	Cr	Cr	Fe	Cr	Fe	Fe	Co	Fe	Fe	Cr	Fe	Fe	Cr	Cr	Fe	Cr	Cr	Fe	Fe	Cr
Fe	Co	Cr	Cr	Cr	Cr	Cr	Fe	Cr	Co	Fe	Cr	Fe	Fe	Cr	Fe	Fe	Fe	Fe	Fe	Fe	Fe	Cr	Cr	Cr	Cr	Co	Cr	Co	Cr
Fe	Fe	Cr	Cr	Fe	Cr	Fe	Cr	Co	Cr	Cr	Co	Cr	Cr	Fe	Fe	Cr	Cr	Fe	Fe	Cr	Fe	Fe	Fe	Cr	Co	Cr	Cr	Co	Fe
Fe	Fe	Cr	Cr	Cr	Cr	Co	Co	Fe	Cr	Fe	Cr	Fe	Cr	Cr	Fe	Cr	Fe	Fe	Cr	Fe	Fe	Cr	Co	Cr	Cr	Fe	Fe	Cr	Co
Fe	Fe	Cr	Cr	Cr	Cr	Cr	Cr	Fe	Fe	Cr	Cr	Co	Cr	Cr	Fe	Co	Fe	Fe	Fe	Fe	Fe	Cr	Co	Cr	Fe	Cr	Cr	Fe	Co
Fe	Cr	Fe	Co	Fe	Co	Fe	Cr	Fe	Fe	Cr	Cr	Cr	Fe	Cr	Fe	Cr	Cr	Fe	Fe	Fe	Cr	Cr	Fe	Cr	Cr	Cr	Co	Cr	Co
Fe	Fe	Cr	Co	Fe	Cr	Co	Cr	Fe	Fe	Cr	Cr	Fe	Cr	Cr	Cr	Fe	Fe	Fe	Fe	Co	Fe	Cr	Cr	Cr	Cr	Fe	Cr	Cr	Co
Fe	Fe	Cr	Co	Cr	Cr	Cr	Fe	Fe	Cr	Co	Cr	Co	Cr	Co	Cr	Cr	Fe	Fe	Fe	Cr	Fe	Fe	Cr	Cr	Fe	Cr	Fe	Fe	Cr
Fe	Co	Fe	Fe	Cr	Cr	Co	Cr	Cr	Cr	Fe	Cr	Co	Fe	Fe	Fe	Cr	Fe	Co	Fe	Cr	Fe	Cr	Cr	Fe	Fe	Cr	Cr	Cr	Cr
Fe	Cr	Cr	Fe	Cr	Co	Cr	Cr	Cr	Cr	Fe	Cr	Co	Fe	Fe	Fe	Cr	Fe	Fe	Fe	Fe	Cr	Cr	Fe	Cr	Cr	Co	Cr	Fe	Co
Fe	Cr	Fe	Fe	Cr	Cr	Cr	Co	Fe	Cr	Cr	Fe	Cr	Cr	Cr	Fe	Fe	Fe	Cr	Cr	Fe	Fe	Fe	Co	Cr	Cr	Cr	Co	Fe	Co
Fe	Cr	Co	Fe	Cr	Cr	Cr	Fe	Cr	Co	Co	Fe	Cr	Fe	Fe	Co	Fe	Fe	Fe	Fe	Cr	Fe	Fe	Cr	Cr	Cr	Cr	Cr	Cr	Cr
Fe	Cr	Cr	Co	Cr	Cr	Cr	Cr	Fe	Fe	Fe	Fe	Fe	Cr	Cr	Cr	Fe	Fe	Fe	Fe	Fe	Cr	Cr	Cr	Co	Co	Fe	Cr	Co	Cr
Fe	Fe	Fe	Fe	Cr	Cr	Co	Cr	Fe	Cr	Cr	Cr	Fe	Fe	Cr	Fe	Fe	Cr	Fe	Fe	Cr	Cr	Co	Cr	Co	Cr	Co	Fe	Cr	Cr
Fe	Fe	Cr	Cr	Fe	Cr	Co	Cr	Cr	Fe	Cr	Co	Co	Fe	Cr	Fe	Cr	Fe	Fe	Fe	Cr	Cr	Fe	Fe	Cr	Co	Fe	Cr	Cr	Cr
Fe	Fe	Co	Fe	Cr	Fe	Cr	Cr	Cr	Fe	Co	Cr	Cr	Cr	Cr	Cr	Fe	Fe	Fe	Cr	Fe	Fe	Co	Fe	Cr	Cr	Cr	Fe	Cr	Co
Fe	Cr	Cr	Cr	Co	Cr	Fe	Cr	Cr	Cr	Cr	Co	Fe	Fe	Fe	Fe	Cr	Fe	Fe	Fe	Cr	Fe	Cr	Cr	Fe	Cr	Cr	Fe	Co	Co
Fe	Co	Co	Cr	Co	Fe	Cr	Cr	Cr	Cr	Fe	Cr	Cr	Fe	Fe	Fe	Fe	Cr	Fe	Cr	Fe	Cr	Cr	Cr	Fe	Cr	Fe	Fe	Cr	Co
Fe	Fe	Fe	Co	Fe	Fe	Cr	Cr	Cr	Cr	Fe	Cr	Cr	Cr	Cr	Cr	Fe	Cr	Fe	Cr	Fe	Fe	Cr	Cr	Co	Cr	Fe	Cr	Fe	Cr
Fe	Cr	Cr	Cr	Fe	Fe	Co	Fe	Cr	Fe	Cr	Fe	Cr	Cr	Fe	Fe	Cr	Fe	Fe	Cr	Cr	Fe	Cr	Cr	Co	Cr	Fe	Cr	Cr	Cr
Fe	Fe	Co	Cr	Cr	Cr	Cr	Cr	Cr	Fe	Cr	Cr	Fe	Cr	Cr	Fe	Fe	Fe	Cr	Co	Fe	Fe	Fe	Fe	Cr	Cr	Cr	Fe	Cr	Cr
Fe	Fe	Fe	Cr	Cr	Cr	Co	Co	Cr	Fe	Cr	Cr	Fe	Cr	Fe	Fe	Fe	Cr	Cr	Cr	Cr	Fe	Cr	Cr	Cr	Fe	Cr	Fe	Fe	Cr
Fe	Fe	Fe	Cr	Cr	Fe	Cr	Cr	Cr	Cr	Cr	Fe	Cr	Fe	Co	Cr	Fe	Cr	Fe	Cr	Fe	Fe	Cr	Cr	Cr	Fe	Fe	Co	Cr	Cr
Fe	Co	Cr	Cr	Cr	Fe	Cr	Cr	Cr	Fe	Fe	Cr	Cr	Fe	Fe	Fe	Fe	Fe	Cr	Cr	Fe	Co	Cr	Cr	Cr	Cr	Fe	Cr	Fe	Cr
Fe	Cr	Cr	Cr	Cr	Cr	Fe	Fe	Cr	Fe	Fe	Cr	Cr	Fe	Fe	Fe	Fe	Fe	Cr	Fe	Fe	Cr	Cr	Cr	Cr	Cr	Cr	Co	Cr	Co
Fe	Cr	Cr	Cr	Cr	Cr	Fe	Cr	Fe	Fe	Cr	Cr	Cr	Cr	Fe	Fe	Fe	Fe	Cr	Fe	Fe	Co	Cr	Fe	Cr	Cr	Fe	Cr	Cr	Co
Fe	Cr	Cr	Fe	Fe	Fe	Cr	Cr	Co	Cr	Cr	Cr	Cr	Fe	Fe	Fe	Cr	Cr	Fe	Fe	Cr	Fe	Cr	Cr	Fe	Co	Cr	Fe	Cr	Cr
Fe	Fe	Fe	Fe	Fe	Fe	Co	Cr	Cr	Cr	Cr	Fe	Cr	Cr	Cr	Fe	Fe	Fe	Cr	Cr	Cr	Fe	Cr	Co	Cr	Fe	Cr	Cr	Cr	Cr
Fe	Cr	Cr	Cr	Co	Cr	Cr	Fe	Fe	Co	Fe	Cr	Cr	Cr	Fe	Fe	Cr	Cr	Cr	Fe	Fe	Fe	Cr	Fe	Fe	Cr	Cr	Cr	Fe	Cr
Fe	Fe	Fe	Cr	Cr	Cr	Fe	Fe	Cr	Cr	Cr	Fe	Cr	Fe	Cr	Cr	Fe	Co	Fe	Fe	Co	Fe	Cr	Cr	Cr	Cr	Fe	Cr	Cr	Cr
Fe	Cr	Cr	Fe	Cr	Fe	Cr	Cr	Cr	Fe	Cr	Cr	Fe	Cr	Co	Fe	Fe	Fe	Fe	Cr	Fe	Cr	Co	Cr	Fe	Fe	Cr	Cr	Cr	Cr
Fe	Fe	Cr	Cr	Fe	Co	Cr	Cr	Co	Fe	Cr	Cr	Cr	Cr	Fe	Fe	Fe	Cr	Cr	Fe	Fe	Cr	Cr	Cr	Cr	Fe	Fe	Cr	Fe	Cr
Fe	Cr	Cr	Fe	Cr	Cr	Co	Cr	Cr	Cr	Cr	Cr	Fe	Cr	Fe	Fe	Co	Fe	Fe	Cr	Fe	Fe	Cr	Cr	Fe	Cr	Cr	Fe	Fe	Cr
Fe	Cr	Cr	Cr	Cr	Cr	Cr	Fe	Cr	Cr	Fe	Cr	Fe	Fe	Cr	Fe	Fe	Fe	Fe	Fe	Fe	Fe	Cr	Cr	Cr	Cr	Co	Cr	Co	Cr
Fe	Fe	Cr	Cr	Fe	Cr	Fe	Cr	Cr	Cr	Cr	Co	Cr	Cr	Fe	Fe	Cr	Cr	Fe	Fe	Cr	Fe	Fe	Fe	Cr	Co	Cr	Cr	Cr	Fe
Fe	Fe	Cr	Cr	Cr	Cr	Cr	Cr	Fe	Cr	Fe	Cr	Fe	Cr	Cr	Fe	Cr	Fe	Fe	Cr	Fe	Fe	Cr	Co	Cr	Cr	Fe	Fe	Cr	Co
Fe	Fe	Cr	Cr	Cr	Cr	Cr	Cr	Fe	Fe	Cr	Cr	Cr	Cr	Cr	Fe	Co	Fe	Fe	Fe	Fe	Fe	Cr	Co	Cr	Fe	Cr	Cr	Fe	Cr
Fe	Cr	Fe	Cr	Fe	Co	Fe	Cr	Fe	Fe	Cr	Cr	Cr	Fe	Cr	Fe	Cr	Cr	Fe	Fe	Fe	Cr	Cr	Fe	Cr	Cr	Cr	Cr	Cr	Co
Fe	Fe	Cr	Co	Fe	Cr	Cr	Cr	Fe	Fe	Cr	Cr	Fe	Cr	Cr	Cr	Fe	Fe	Fe	Fe	Co	Fe	Cr	Cr	Cr	Cr	Fe	Cr	Cr	Cr
Fe	Fe	Cr	Co	Cr	Cr	Cr	Fe	Fe	Cr	Co	Cr	Cr	Cr	Cr	Cr	Cr	Fe	Fe	Fe	Cr	Fe	Fe	Cr	Cr	Fe	Cr	Fe	Fe	Cr
Fe	Co	Fe	Fe	Cr	Cr	Co	Cr	Cr	Cr	Fe	Cr	Cr	Fe	Fe	Fe	Cr	Fe	Cr	Fe	Cr	Fe	Cr	Cr	Fe	Fe	Cr	Cr	Cr	Cr
Fe	Cr	Cr	Fe	Cr	Co	Cr	Cr	Cr	Cr	Fe	Cr	Cr	Fe	Fe	Fe	Cr	Fe	Fe	Fe	Fe	Cr	Cr	Fe	Cr	Cr	Cr	Cr	Fe	Co
Fe	Cr	Fe	Fe	Cr	Cr	Cr	Cr	Fe	Cr	Cr	Fe	Cr	Cr	Cr	Fe	Fe	Fe	Cr	Cr	Fe	Fe	Fe	Co	Cr	Cr	Cr	Cr	Fe	Co
Fe	Cr	Co	Fe	Cr	Cr	Cr	Fe	Cr	Co	Cr	Fe	Cr	Fe	Fe	Cr	Fe	Fe	Fe	Fe	Cr	Fe	Fe	Cr	Cr	Cr	Cr	Cr	Cr	Cr
Fe	Cr	Cr	Co	Cr	Cr	Cr	Cr	Fe	Fe	Fe	Fe	Fe	Cr	Cr	Cr	Fe	Fe	Fe	Fe	Fe	Cr	Cr	Cr	Cr	Cr	Fe	Cr	Co	Cr
Fe	Fe	Fe	Fe	Cr	Cr	Co	Cr	Fe	Cr	Cr	Cr	Fe	Fe	Cr	Fe	Fe	Cr	Fe	Fe	Cr	Cr	Cr	Cr	Cr	Cr	Co	Fe	Cr	Cr
Fe	Fe	Cr	Cr	Fe	Cr	Co	Cr	Cr	Fe	Cr	Cr	Cr	Fe	Cr	Fe	Cr	Fe	Fe	Fe	Cr	Cr	Fe	Fe	Cr	Co	Fe	Cr	Cr	Cr
Fe	Fe	Co	Fe	Cr	Fe	Cr	Cr	Cr	Fe	Cr	Cr	Cr	Cr	Cr	Cr	Fe	Fe	Fe	Cr	Fe	Fe	Cr	Fe	Cr	Cr	Cr	Fe	Cr	Co
Fe	Cr	Cr	Cr	Co	Cr	Fe	Cr	Cr	Cr	Cr	Cr	Fe	Fe	Fe	Fe	Cr	Fe	Fe	Fe	Cr	Fe	Cr	Cr	Fe	Cr	Cr	Fe	Co	Cr
Fe	Cr	Co	Cr	Co	Fe	Cr	Cr	Cr	Cr	Fe	Cr	Cr	Fe	Fe	Fe	Fe	Cr	Fe	Cr	Fe	Cr	Cr	Cr	Fe	Cr	Fe	Fe	Cr	Cr
_x001A_
