# Supplementary material for: Total energy of sigma-phase Fe–Cr–X (X=Co, Ni) alloys: Calculated and modeled data
Source: Data Brief. 2016 Dec 9;10:454–6. doi: 10.1016/j.dib.2016.11.064 (PMC5198871; doi:10.1016/j.dib.2016.11.064)
Supplement: Supplementary file 3 — Supplementary material [file mmc3.xlsx]

## Sheet: AtomicOccupancy
AtomicOccupancy.FeCrNi
Ni	Fe	Fe	Cr	Cr	Cr	Fe	Fe	Fe	Cr	Cr	Cr	Cr	Cr	Fe	Fe	Fe	Fe	Fe	Fe	Fe	Cr	Fe	Fe	Cr	Cr	Cr	Cr	Cr	Cr
Fe	Fe	Ni	Cr	Cr	Cr	Fe	Fe	Fe	Cr	Cr	Cr	Cr	Cr	Fe	Fe	Fe	Fe	Fe	Fe	Fe	Cr	Fe	Fe	Cr	Cr	Cr	Cr	Cr	Cr
Fe	Fe	Fe	Cr	Cr	Cr	Ni	Fe	Fe	Cr	Cr	Cr	Cr	Cr	Fe	Fe	Fe	Fe	Fe	Fe	Fe	Cr	Fe	Fe	Cr	Cr	Cr	Cr	Cr	Cr
Fe	Fe	Fe	Cr	Cr	Cr	Fe	Fe	Fe	Cr	Cr	Cr	Cr	Cr	Ni	Fe	Fe	Fe	Fe	Fe	Fe	Cr	Fe	Fe	Cr	Cr	Cr	Cr	Cr	Cr
Fe	Fe	Fe	Cr	Cr	Cr	Fe	Fe	Fe	Cr	Cr	Cr	Cr	Cr	Fe	Fe	Fe	Fe	Fe	Fe	Fe	Cr	Ni	Fe	Cr	Cr	Cr	Cr	Cr	Cr
Fe	Fe	Cr	Fe	Cr	Cr	Fe	Fe	Cr	Cr	Cr	Cr	Fe	Cr	Fe	Fe	Fe	Fe	Fe	Fe	Fe	Cr	Cr	Cr	Fe	Cr	Ni	Cr	Cr	Cr
Fe	Fe	Fe	Cr	Cr	Cr	Fe	Cr	Fe	Cr	Cr	Cr	Cr	Fe	Fe	Fe	Ni	Cr	Fe	Fe	Fe	Fe	Cr	Cr	Cr	Fe	Cr	Fe	Cr	Cr
Fe	Fe	Cr	Cr	Cr	Fe	Cr	Cr	Cr	Fe	Cr	Fe	Cr	Fe	Fe	Fe	Fe	Fe	Ni	Fe	Cr	Fe	Cr	Cr	Cr	Fe	Cr	Fe	Cr	Cr
Fe	Fe	Fe	Cr	Cr	Cr	Cr	Fe	Fe	Fe	Cr	Cr	Cr	Cr	Ni	Fe	Cr	Fe	Fe	Fe	Fe	Fe	Cr	Cr	Fe	Cr	Fe	Cr	Cr	Cr
Fe	Fe	Fe	Cr	Cr	Cr	Cr	Cr	Fe	Fe	Fe	Cr	Cr	Cr	Fe	Ni	Fe	Fe	Fe	Fe	Cr	Fe	Cr	Cr	Cr	Fe	Cr	Fe	Cr	Cr
Fe	Fe	Fe	Cr	Cr	Cr	Cr	Fe	Fe	Fe	Cr	Cr	Cr	Cr	Fe	Fe	Fe	Fe	Cr	Fe	Fe	Fe	Cr	Fe	Cr	Cr	Cr	Cr	Cr	Ni
Fe	Fe	Fe	Cr	Cr	Cr	Cr	Cr	Cr	Cr	Ni	Fe	Cr	Fe	Cr	Fe	Fe	Fe	Fe	Fe	Fe	Fe	Cr	Fe	Cr	Cr	Cr	Cr	Cr	Fe
Fe	Fe	Ni	Cr	Cr	Cr	Fe	Fe	Fe	Cr	Cr	Cr	Cr	Cr	Cr	Fe	Fe	Fe	Fe	Fe	Fe	Fe	Cr	Cr	Fe	Cr	Fe	Cr	Cr	Cr
Fe	Fe	Fe	Cr	Cr	Cr	Fe	Fe	Cr	Cr	Fe	Cr	Cr	Cr	Fe	Fe	Fe	Fe	Ni	Fe	Cr	Fe	Fe	Cr	Cr	Fe	Cr	Cr	Cr	Cr
Fe	Fe	Fe	Cr	Cr	Cr	Fe	Fe	Cr	Cr	Fe	Cr	Cr	Cr	Fe	Fe	Fe	Fe	Ni	Fe	Cr	Fe	Fe	Cr	Cr	Fe	Cr	Cr	Cr	Cr
Fe	Fe	Fe	Cr	Cr	Cr	Fe	Cr	Fe	Cr	Cr	Fe	Cr	Cr	Fe	Fe	Fe	Cr	Ni	Fe	Fe	Fe	Fe	Fe	Cr	Cr	Cr	Cr	Cr	Cr
Fe	Fe	Ni	Cr	Cr	Cr	Fe	Fe	Fe	Cr	Cr	Cr	Cr	Cr	Fe	Fe	Fe	Cr	Fe	Fe	Fe	Fe	Fe	Cr	Cr	Cr	Cr	Cr	Fe	Cr
Fe	Fe	Ni	Cr	Cr	Cr	Cr	Fe	Fe	Fe	Cr	Cr	Cr	Cr	Cr	Fe	Fe	Fe	Fe	Fe	Fe	Fe	Cr	Fe	Fe	Cr	Cr	Cr	Cr	Cr
Fe	Ni	Fe	Cr	Cr	Cr	Cr	Fe	Fe	Fe	Cr	Cr	Cr	Cr	Fe	Fe	Cr	Fe	Fe	Fe	Fe	Fe	Cr	Fe	Cr	Cr	Cr	Cr	Cr	Fe
Fe	Fe	Cr	Cr	Fe	Cr	Cr	Fe	Fe	Cr	Cr	Fe	Cr	Cr	Fe	Fe	Fe	Fe	Cr	Fe	Fe	Fe	Cr	Cr	Cr	Ni	Cr	Fe	Cr	Cr
Fe	Fe	Cr	Cr	Cr	Fe	Fe	Cr	Cr	Fe	Cr	Fe	Cr	Cr	Fe	Fe	Fe	Ni	Fe	Fe	Cr	Fe	Cr	Fe	Fe	Cr	Cr	Cr	Cr	Cr
Fe	Fe	Cr	Cr	Cr	Fe	Fe	Cr	Cr	Cr	Fe	Fe	Cr	Cr	Fe	Fe	Ni	Fe	Cr	Fe	Fe	Fe	Cr	Fe	Cr	Cr	Fe	Cr	Cr	Cr
Fe	Fe	Cr	Cr	Fe	Cr	Cr	Fe	Cr	Fe	Cr	Cr	Fe	Cr	Fe	Cr	Fe	Fe	Fe	Fe	Fe	Fe	Cr	Ni	Cr	Fe	Cr	Cr	Cr	Cr
Fe	Fe	Cr	Cr	Cr	Fe	Cr	Cr	Fe	Cr	Fe	Cr	Cr	Fe	Fe	Ni	Fe	Cr	Fe	Fe	Fe	Fe	Cr	Cr	Cr	Fe	Cr	Cr	Cr	Fe
Fe	Fe	Cr	Cr	Cr	Fe	Cr	Cr	Fe	Cr	Cr	Fe	Fe	Cr	Cr	Fe	Fe	Fe	Fe	Fe	Fe	Fe	Fe	Cr	Cr	Cr	Cr	Cr	Ni	Cr
Fe	Fe	Cr	Cr	Fe	Cr	Cr	Fe	Fe	Cr	Fe	Cr	Cr	Cr	Cr	Fe	Ni	Fe	Fe	Fe	Fe	Fe	Cr	Cr	Fe	Cr	Fe	Cr	Cr	Cr
Fe	Ni	Fe	Cr	Cr	Cr	Fe	Cr	Fe	Cr	Fe	Cr	Cr	Cr	Fe	Fe	Fe	Cr	Fe	Fe	Fe	Fe	Fe	Cr	Cr	Cr	Cr	Cr	Fe	Cr
Fe	Fe	Cr	Cr	Fe	Cr	Cr	Cr	Fe	Cr	Fe	Cr	Fe	Cr	Fe	Fe	Fe	Fe	Fe	Fe	Fe	Cr	Cr	Cr	Cr	Fe	Cr	Ni	Cr	Cr
Fe	Fe	Fe	Ni	Cr	Cr	Fe	Fe	Fe	Ni	Cr	Cr	Cr	Cr	Cr	Fe	Fe	Fe	Fe	Fe	Fe	Fe	Fe	Fe	Fe	Cr	Ni	Cr	Cr	Cr
Fe	Fe	Fe	Cr	Cr	Ni	Cr	Fe	Fe	Fe	Cr	Cr	Cr	Cr	Fe	Fe	Fe	Fe	Fe	Cr	Fe	Fe	Cr	Ni	Fe	Fe	Fe	Ni	Cr	Cr
Fe	Fe	Fe	Ni	Ni	Cr	Fe	Fe	Fe	Cr	Cr	Cr	Cr	Cr	Fe	Fe	Fe	Fe	Cr	Fe	Fe	Fe	Fe	Cr	Fe	Cr	Fe	Cr	Ni	Cr
Fe	Fe	Fe	Cr	Cr	Ni	Fe	Fe	Cr	Ni	Cr	Cr	Cr	Cr	Ni	Cr	Fe	Fe	Fe	Fe	Fe	Fe	Cr	Cr	Fe	Fe	Fe	Cr	Cr	Cr
Fe	Fe	Fe	Ni	Cr	Cr	Fe	Fe	Cr	Ni	Cr	Cr	Cr	Fe	Fe	Fe	Fe	Fe	Fe	Cr	Fe	Fe	Cr	Fe	Cr	Fe	Cr	Ni	Cr	Fe
Fe	Fe	Fe	Ni	Cr	Cr	Fe	Fe	Fe	Cr	Cr	Cr	Cr	Cr	Cr	Fe	Ni	Fe	Ni	Fe	Fe	Fe	Cr	Fe	Cr	Fe	Cr	Cr	Cr	Fe
Fe	Fe	Fe	Ni	Cr	Cr	Fe	Fe	Ni	Fe	Cr	Cr	Ni	Cr	Fe	Fe	Fe	Fe	Fe	Fe	Fe	Cr	Fe	Cr	Cr	Fe	Cr	Fe	Cr	Cr
Fe	Fe	Fe	Cr	Ni	Cr	Fe	Cr	Fe	Cr	Cr	Fe	Cr	Cr	Fe	Ni	Fe	Fe	Fe	Fe	Fe	Fe	Cr	Cr	Fe	Fe	Ni	Fe	Cr	Cr
Fe	Fe	Fe	Cr	Cr	Cr	Fe	Fe	Cr	Fe	Cr	Cr	Cr	Cr	Ni	Cr	Fe	Ni	Fe	Fe	Fe	Fe	Cr	Ni	Cr	Fe	Cr	Fe	Cr	Cr
Fe	Fe	Fe	Ni	Cr	Cr	Fe	Fe	Cr	Cr	Ni	Fe	Ni	Cr	Fe	Fe	Fe	Fe	Fe	Fe	Fe	Cr	Cr	Cr	Fe	Fe	Fe	Cr	Cr	Cr
Fe	Fe	Fe	Ni	Cr	Cr	Fe	Ni	Cr	Fe	Cr	Fe	Cr	Cr	Fe	Cr	Fe	Fe	Fe	Fe	Fe	Fe	Cr	Cr	Fe	Fe	Ni	Fe	Cr	Cr
Fe	Fe	Fe	Ni	Cr	Cr	Cr	Fe	Fe	Fe	Ni	Cr	Ni	Cr	Fe	Fe	Cr	Fe	Fe	Fe	Fe	Fe	Cr	Fe	Fe	Cr	Fe	Cr	Cr	Cr
Fe	Ni	Fe	Ni	Cr	Cr	Cr	Fe	Fe	Fe	Cr	Cr	Cr	Cr	Fe	Fe	Cr	Fe	Fe	Fe	Fe	Fe	Cr	Fe	Fe	Cr	Ni	Cr	Cr	Fe
Fe	Fe	Fe	Ni	Cr	Cr	Fe	Fe	Fe	Ni	Cr	Cr	Cr	Cr	Cr	Fe	Fe	Fe	Fe	Fe	Fe	Fe	Fe	Cr	Fe	Fe	Cr	Ni	Cr	Cr
Fe	Ni	Fe	Cr	Cr	Cr	Fe	Fe	Fe	Cr	Cr	Cr	Cr	Cr	Cr	Fe	Ni	Fe	Ni	Fe	Fe	Fe	Cr	Fe	Cr	Fe	Cr	Cr	Cr	Fe
Fe	Fe	Ni	Cr	Cr	Cr	Fe	Fe	Cr	Cr	Cr	Fe	Cr	Cr	Fe	Cr	Fe	Ni	Fe	Fe	Fe	Fe	Fe	Cr	Ni	Cr	Fe	Cr	Cr	Cr
Fe	Fe	Fe	Ni	Cr	Cr	Fe	Fe	Cr	Cr	Cr	Cr	Fe	Cr	Fe	Fe	Fe	Fe	Fe	Cr	Fe	Fe	Cr	Fe	Ni	Fe	Ni	Fe	Cr	Cr
Fe	Fe	Fe	Cr	Cr	Cr	Ni	Ni	Fe	Fe	Cr	Cr	Cr	Cr	Fe	Fe	Fe	Ni	Cr	Fe	Fe	Fe	Fe	Fe	Cr	Cr	Cr	Cr	Fe	Cr
Fe	Fe	Fe	Ni	Cr	Cr	Fe	Cr	Fe	Cr	Cr	Fe	Cr	Cr	Cr	Fe	Fe	Ni	Ni	Fe	Fe	Fe	Cr	Fe	Fe	Fe	Cr	Cr	Cr	Cr
Fe	Fe	Fe	Cr	Ni	Cr	Ni	Fe	Fe	Cr	Cr	Cr	Cr	Cr	Cr	Fe	Fe	Fe	Fe	Fe	Fe	Fe	Fe	Cr	Fe	Cr	Fe	Cr	Ni	Cr
Ni	Fe	Fe	Cr	Cr	Cr	Fe	Fe	Fe	Cr	Cr	Cr	Cr	Cr	Fe	Fe	Fe	Fe	Fe	Fe	Fe	Cr	Fe	Fe	Fe	Cr	Cr	Cr	Cr	Cr
Ni	Fe	Fe	Cr	Cr	Cr	Fe	Fe	Fe	Cr	Cr	Cr	Cr	Cr	Fe	Fe	Fe	Fe	Fe	Fe	Fe	Cr	Fe	Fe	Cr	Fe	Cr	Cr	Cr	Cr
Ni	Fe	Fe	Cr	Cr	Cr	Fe	Fe	Fe	Cr	Cr	Cr	Cr	Cr	Fe	Fe	Fe	Fe	Fe	Fe	Fe	Cr	Fe	Fe	Cr	Cr	Fe	Cr	Cr	Cr
Ni	Fe	Fe	Cr	Cr	Cr	Fe	Fe	Fe	Cr	Cr	Cr	Cr	Cr	Fe	Fe	Fe	Fe	Fe	Fe	Fe	Cr	Fe	Fe	Cr	Cr	Cr	Fe	Cr	Cr
Ni	Fe	Fe	Cr	Cr	Cr	Fe	Fe	Fe	Cr	Cr	Cr	Cr	Cr	Fe	Fe	Fe	Fe	Fe	Fe	Fe	Cr	Fe	Fe	Cr	Cr	Cr	Cr	Fe	Cr
Ni	Fe	Fe	Cr	Cr	Cr	Fe	Fe	Fe	Cr	Cr	Cr	Cr	Cr	Fe	Fe	Fe	Fe	Fe	Fe	Fe	Fe	Fe	Fe	Cr	Cr	Cr	Cr	Cr	Cr
Ni	Fe	Fe	Cr	Cr	Cr	Fe	Fe	Fe	Cr	Cr	Cr	Cr	Cr	Fe	Fe	Fe	Fe	Fe	Fe	Fe	Fe	Fe	Cr	Fe	Cr	Cr	Cr	Cr	Cr
Ni	Fe	Fe	Cr	Cr	Cr	Fe	Fe	Fe	Cr	Cr	Cr	Cr	Cr	Fe	Fe	Fe	Fe	Fe	Fe	Fe	Fe	Fe	Cr	Cr	Fe	Cr	Cr	Cr	Cr
Ni	Fe	Fe	Cr	Cr	Cr	Fe	Fe	Fe	Cr	Cr	Cr	Cr	Cr	Fe	Fe	Fe	Fe	Fe	Fe	Fe	Fe	Fe	Cr	Cr	Cr	Fe	Cr	Cr	Cr
Ni	Fe	Fe	Cr	Cr	Cr	Fe	Fe	Fe	Cr	Cr	Cr	Cr	Cr	Fe	Fe	Fe	Fe	Fe	Fe	Fe	Fe	Fe	Cr	Cr	Cr	Cr	Fe	Cr	Cr
Ni	Fe	Fe	Cr	Cr	Cr	Fe	Fe	Fe	Fe	Cr	Cr	Cr	Cr	Fe	Fe	Fe	Fe	Fe	Fe	Fe	Cr	Fe	Fe	Cr	Cr	Cr	Cr	Cr	Cr
Ni	Fe	Fe	Cr	Cr	Cr	Fe	Fe	Fe	Cr	Fe	Cr	Cr	Cr	Fe	Fe	Fe	Fe	Fe	Fe	Fe	Cr	Fe	Fe	Cr	Cr	Cr	Cr	Cr	Cr
Ni	Fe	Fe	Cr	Cr	Cr	Fe	Fe	Fe	Cr	Cr	Fe	Cr	Cr	Fe	Fe	Fe	Fe	Fe	Fe	Fe	Cr	Fe	Fe	Cr	Cr	Cr	Cr	Cr	Cr
Ni	Fe	Fe	Cr	Cr	Cr	Fe	Fe	Fe	Cr	Cr	Cr	Fe	Cr	Fe	Fe	Fe	Fe	Fe	Fe	Fe	Cr	Fe	Fe	Cr	Cr	Cr	Cr	Cr	Cr
Ni	Fe	Fe	Cr	Cr	Cr	Fe	Fe	Fe	Cr	Cr	Cr	Cr	Fe	Fe	Fe	Fe	Fe	Fe	Fe	Fe	Cr	Fe	Fe	Cr	Cr	Cr	Cr	Cr	Cr
Ni	Fe	Fe	Fe	Cr	Cr	Fe	Fe	Fe	Cr	Cr	Cr	Cr	Cr	Fe	Fe	Fe	Fe	Fe	Fe	Fe	Cr	Fe	Fe	Cr	Cr	Cr	Cr	Cr	Cr
Ni	Fe	Fe	Cr	Fe	Cr	Fe	Fe	Fe	Cr	Cr	Cr	Cr	Cr	Fe	Fe	Fe	Fe	Fe	Fe	Fe	Cr	Fe	Fe	Cr	Cr	Cr	Cr	Cr	Cr
Ni	Fe	Fe	Cr	Cr	Fe	Fe	Fe	Fe	Cr	Cr	Cr	Cr	Cr	Fe	Fe	Fe	Fe	Fe	Fe	Fe	Cr	Fe	Fe	Cr	Cr	Cr	Cr	Cr	Cr
Ni	Fe	Fe	Fe	Cr	Cr	Fe	Fe	Cr	Fe	Cr	Cr	Cr	Cr	Fe	Fe	Fe	Fe	Fe	Fe	Fe	Cr	Fe	Fe	Cr	Cr	Cr	Cr	Cr	Cr
Ni	Fe	Fe	Cr	Fe	Cr	Fe	Fe	Cr	Fe	Cr	Cr	Cr	Cr	Fe	Fe	Fe	Fe	Fe	Fe	Fe	Cr	Fe	Fe	Cr	Cr	Cr	Cr	Cr	Cr
Ni	Cr	Fe	Cr	Cr	Cr	Fe	Fe	Fe	Cr	Cr	Cr	Cr	Cr	Fe	Fe	Fe	Fe	Fe	Fe	Fe	Cr	Fe	Fe	Cr	Cr	Cr	Cr	Cr	Cr
Ni	Cr	Fe	Cr	Cr	Cr	Fe	Fe	Cr	Fe	Cr	Cr	Cr	Cr	Fe	Fe	Fe	Fe	Fe	Fe	Fe	Cr	Fe	Fe	Cr	Cr	Cr	Cr	Cr	Cr
Ni	Cr	Fe	Cr	Cr	Cr	Fe	Fe	Cr	Cr	Fe	Cr	Cr	Cr	Fe	Fe	Fe	Fe	Fe	Fe	Fe	Cr	Fe	Fe	Cr	Cr	Cr	Cr	Cr	Cr
Ni	Cr	Fe	Cr	Cr	Cr	Fe	Fe	Cr	Cr	Cr	Fe	Cr	Cr	Fe	Fe	Fe	Fe	Fe	Fe	Fe	Cr	Fe	Fe	Cr	Cr	Cr	Cr	Cr	Cr
Ni	Cr	Fe	Cr	Cr	Cr	Fe	Fe	Cr	Cr	Cr	Cr	Fe	Cr	Fe	Fe	Fe	Fe	Fe	Fe	Fe	Cr	Fe	Fe	Cr	Cr	Cr	Cr	Cr	Cr
Ni	Fe	Cr	Cr	Cr	Cr	Fe	Fe	Fe	Cr	Cr	Cr	Cr	Cr	Fe	Fe	Fe	Fe	Fe	Fe	Fe	Cr	Fe	Fe	Cr	Cr	Cr	Cr	Cr	Cr
Ni	Fe	Cr	Cr	Cr	Cr	Fe	Fe	Cr	Fe	Cr	Cr	Cr	Cr	Fe	Fe	Fe	Fe	Fe	Fe	Fe	Cr	Fe	Fe	Cr	Cr	Cr	Cr	Cr	Cr
Ni	Fe	Cr	Cr	Cr	Cr	Fe	Fe	Cr	Cr	Fe	Cr	Cr	Cr	Fe	Fe	Fe	Fe	Fe	Fe	Fe	Cr	Fe	Fe	Cr	Cr	Cr	Cr	Cr	Cr
Ni	Fe	Cr	Cr	Cr	Cr	Fe	Fe	Cr	Cr	Cr	Fe	Cr	Cr	Fe	Fe	Fe	Fe	Fe	Fe	Fe	Cr	Fe	Fe	Cr	Cr	Cr	Cr	Cr	Cr
Ni	Fe	Cr	Cr	Cr	Cr	Fe	Fe	Cr	Cr	Cr	Cr	Fe	Cr	Fe	Fe	Fe	Fe	Fe	Fe	Fe	Cr	Fe	Fe	Cr	Cr	Cr	Cr	Cr	Cr
Ni	Fe	Fe	Cr	Cr	Cr	Fe	Cr	Fe	Cr	Cr	Cr	Cr	Cr	Fe	Fe	Fe	Fe	Fe	Fe	Fe	Cr	Fe	Fe	Cr	Cr	Cr	Cr	Cr	Cr
Ni	Fe	Fe	Cr	Cr	Cr	Fe	Cr	Cr	Fe	Cr	Cr	Cr	Cr	Fe	Fe	Fe	Fe	Fe	Fe	Fe	Cr	Fe	Fe	Cr	Cr	Cr	Cr	Cr	Cr
Ni	Fe	Fe	Cr	Cr	Cr	Fe	Cr	Cr	Cr	Fe	Cr	Cr	Cr	Fe	Fe	Fe	Fe	Fe	Fe	Fe	Cr	Fe	Fe	Cr	Cr	Cr	Cr	Cr	Cr
Ni	Fe	Fe	Cr	Cr	Cr	Fe	Cr	Cr	Cr	Cr	Fe	Cr	Cr	Fe	Fe	Fe	Fe	Fe	Fe	Fe	Cr	Fe	Fe	Cr	Cr	Cr	Cr	Cr	Cr
Ni	Fe	Fe	Cr	Cr	Cr	Fe	Cr	Cr	Cr	Cr	Cr	Fe	Cr	Fe	Fe	Fe	Fe	Fe	Fe	Fe	Cr	Fe	Fe	Cr	Cr	Cr	Cr	Cr	Cr
Ni	Fe	Fe	Cr	Cr	Cr	Fe	Fe	Fe	Cr	Cr	Cr	Cr	Cr	Fe	Cr	Fe	Fe	Fe	Fe	Fe	Cr	Fe	Fe	Cr	Cr	Cr	Cr	Cr	Cr
Ni	Fe	Fe	Cr	Cr	Cr	Fe	Fe	Fe	Cr	Cr	Cr	Cr	Cr	Fe	Fe	Cr	Fe	Fe	Fe	Fe	Cr	Fe	Fe	Cr	Cr	Cr	Cr	Cr	Cr
Ni	Fe	Fe	Cr	Cr	Cr	Fe	Fe	Fe	Cr	Cr	Cr	Cr	Cr	Fe	Fe	Fe	Cr	Fe	Fe	Fe	Cr	Fe	Fe	Cr	Cr	Cr	Cr	Cr	Cr
Ni	Fe	Fe	Cr	Cr	Cr	Fe	Fe	Fe	Cr	Cr	Cr	Cr	Cr	Fe	Fe	Fe	Fe	Cr	Fe	Fe	Cr	Fe	Fe	Cr	Cr	Cr	Cr	Cr	Cr
Ni	Fe	Fe	Cr	Cr	Cr	Fe	Fe	Fe	Cr	Cr	Cr	Cr	Cr	Fe	Fe	Fe	Fe	Fe	Cr	Fe	Cr	Fe	Fe	Cr	Cr	Cr	Cr	Cr	Cr
Ni	Fe	Fe	Cr	Cr	Cr	Fe	Fe	Fe	Cr	Cr	Cr	Cr	Cr	Fe	Fe	Fe	Fe	Fe	Fe	Fe	Cr	Fe	Cr	Cr	Cr	Cr	Cr	Cr	Cr
Ni	Fe	Fe	Cr	Cr	Cr	Fe	Fe	Fe	Cr	Cr	Cr	Cr	Cr	Fe	Fe	Fe	Fe	Fe	Fe	Cr	Fe	Fe	Cr	Cr	Cr	Cr	Cr	Cr	Cr
Ni	Fe	Fe	Cr	Cr	Cr	Fe	Fe	Fe	Cr	Cr	Cr	Cr	Cr	Fe	Fe	Fe	Fe	Fe	Cr	Fe	Fe	Fe	Cr	Cr	Cr	Cr	Cr	Cr	Cr
Ni	Fe	Fe	Cr	Cr	Cr	Fe	Fe	Fe	Cr	Cr	Cr	Cr	Cr	Fe	Fe	Fe	Fe	Cr	Fe	Fe	Fe	Fe	Cr	Cr	Cr	Cr	Cr	Cr	Cr
Ni	Fe	Fe	Cr	Cr	Cr	Fe	Fe	Fe	Cr	Cr	Cr	Cr	Cr	Fe	Fe	Fe	Cr	Fe	Fe	Fe	Fe	Fe	Cr	Cr	Cr	Cr	Cr	Cr	Cr
Fe	Fe	Ni	Cr	Cr	Cr	Fe	Fe	Fe	Cr	Cr	Cr	Cr	Cr	Fe	Fe	Fe	Fe	Fe	Fe	Fe	Cr	Fe	Fe	Fe	Cr	Cr	Cr	Cr	Cr
Fe	Fe	Ni	Cr	Cr	Cr	Fe	Fe	Fe	Cr	Cr	Cr	Cr	Cr	Fe	Fe	Fe	Fe	Fe	Fe	Fe	Cr	Fe	Fe	Cr	Fe	Cr	Cr	Cr	Cr
Fe	Fe	Ni	Cr	Cr	Cr	Fe	Fe	Fe	Cr	Cr	Cr	Cr	Cr	Fe	Fe	Fe	Fe	Fe	Fe	Fe	Cr	Fe	Fe	Cr	Cr	Fe	Cr	Cr	Cr
Fe	Fe	Ni	Cr	Cr	Cr	Fe	Fe	Fe	Cr	Cr	Cr	Cr	Cr	Fe	Fe	Fe	Fe	Fe	Fe	Fe	Cr	Fe	Fe	Cr	Cr	Cr	Fe	Cr	Cr
Fe	Fe	Ni	Cr	Cr	Cr	Fe	Fe	Fe	Cr	Cr	Cr	Cr	Cr	Fe	Fe	Fe	Fe	Fe	Fe	Fe	Cr	Fe	Fe	Cr	Cr	Cr	Cr	Fe	Cr
Fe	Fe	Ni	Cr	Cr	Cr	Fe	Fe	Fe	Cr	Cr	Cr	Cr	Cr	Fe	Fe	Fe	Fe	Fe	Fe	Fe	Fe	Fe	Fe	Cr	Cr	Cr	Cr	Cr	Cr
Fe	Fe	Ni	Cr	Cr	Cr	Fe	Fe	Fe	Cr	Cr	Cr	Cr	Cr	Fe	Fe	Fe	Fe	Fe	Fe	Fe	Fe	Fe	Cr	Fe	Cr	Cr	Cr	Cr	Cr
Fe	Fe	Ni	Cr	Cr	Cr	Fe	Fe	Fe	Cr	Cr	Cr	Cr	Cr	Fe	Fe	Fe	Fe	Fe	Fe	Fe	Fe	Fe	Cr	Cr	Fe	Cr	Cr	Cr	Cr
Fe	Fe	Ni	Cr	Cr	Cr	Fe	Fe	Fe	Cr	Cr	Cr	Cr	Cr	Fe	Fe	Fe	Fe	Fe	Fe	Fe	Fe	Fe	Cr	Cr	Cr	Fe	Cr	Cr	Cr
Fe	Fe	Ni	Cr	Cr	Cr	Fe	Fe	Fe	Cr	Cr	Cr	Cr	Cr	Fe	Fe	Fe	Fe	Fe	Fe	Fe	Fe	Fe	Cr	Cr	Cr	Cr	Fe	Cr	Cr
Fe	Fe	Ni	Cr	Cr	Cr	Fe	Fe	Fe	Fe	Cr	Cr	Cr	Cr	Fe	Fe	Fe	Fe	Fe	Fe	Fe	Cr	Fe	Fe	Cr	Cr	Cr	Cr	Cr	Cr
Fe	Fe	Ni	Cr	Cr	Cr	Fe	Fe	Fe	Cr	Fe	Cr	Cr	Cr	Fe	Fe	Fe	Fe	Fe	Fe	Fe	Cr	Fe	Fe	Cr	Cr	Cr	Cr	Cr	Cr
Fe	Fe	Ni	Cr	Cr	Cr	Fe	Fe	Fe	Cr	Cr	Fe	Cr	Cr	Fe	Fe	Fe	Fe	Fe	Fe	Fe	Cr	Fe	Fe	Cr	Cr	Cr	Cr	Cr	Cr
Fe	Fe	Ni	Cr	Cr	Cr	Fe	Fe	Fe	Cr	Cr	Cr	Fe	Cr	Fe	Fe	Fe	Fe	Fe	Fe	Fe	Cr	Fe	Fe	Cr	Cr	Cr	Cr	Cr	Cr
Fe	Fe	Ni	Cr	Cr	Cr	Fe	Fe	Fe	Cr	Cr	Cr	Cr	Fe	Fe	Fe	Fe	Fe	Fe	Fe	Fe	Cr	Fe	Fe	Cr	Cr	Cr	Cr	Cr	Cr
Fe	Fe	Ni	Fe	Cr	Cr	Fe	Fe	Fe	Cr	Cr	Cr	Cr	Cr	Fe	Fe	Fe	Fe	Fe	Fe	Fe	Cr	Fe	Fe	Cr	Cr	Cr	Cr	Cr	Cr
Fe	Fe	Ni	Cr	Fe	Cr	Fe	Fe	Fe	Cr	Cr	Cr	Cr	Cr	Fe	Fe	Fe	Fe	Fe	Fe	Fe	Cr	Fe	Fe	Cr	Cr	Cr	Cr	Cr	Cr
Fe	Fe	Ni	Cr	Cr	Fe	Fe	Fe	Fe	Cr	Cr	Cr	Cr	Cr	Fe	Fe	Fe	Fe	Fe	Fe	Fe	Cr	Fe	Fe	Cr	Cr	Cr	Cr	Cr	Cr
Fe	Fe	Ni	Fe	Cr	Cr	Fe	Fe	Cr	Fe	Cr	Cr	Cr	Cr	Fe	Fe	Fe	Fe	Fe	Fe	Fe	Cr	Fe	Fe	Cr	Cr	Cr	Cr	Cr	Cr
Fe	Fe	Ni	Cr	Fe	Cr	Fe	Fe	Cr	Fe	Cr	Cr	Cr	Cr	Fe	Fe	Fe	Fe	Fe	Fe	Fe	Cr	Fe	Fe	Cr	Cr	Cr	Cr	Cr	Cr
Fe	Cr	Ni	Cr	Cr	Cr	Fe	Fe	Fe	Cr	Cr	Cr	Cr	Cr	Fe	Fe	Fe	Fe	Fe	Fe	Fe	Cr	Fe	Fe	Cr	Cr	Cr	Cr	Cr	Cr
Fe	Cr	Ni	Cr	Cr	Cr	Fe	Fe	Cr	Fe	Cr	Cr	Cr	Cr	Fe	Fe	Fe	Fe	Fe	Fe	Fe	Cr	Fe	Fe	Cr	Cr	Cr	Cr	Cr	Cr
Fe	Cr	Ni	Cr	Cr	Cr	Fe	Fe	Cr	Cr	Fe	Cr	Cr	Cr	Fe	Fe	Fe	Fe	Fe	Fe	Fe	Cr	Fe	Fe	Cr	Cr	Cr	Cr	Cr	Cr
Fe	Cr	Ni	Cr	Cr	Cr	Fe	Fe	Cr	Cr	Cr	Fe	Cr	Cr	Fe	Fe	Fe	Fe	Fe	Fe	Fe	Cr	Fe	Fe	Cr	Cr	Cr	Cr	Cr	Cr
Fe	Cr	Ni	Cr	Cr	Cr	Fe	Fe	Cr	Cr	Cr	Cr	Fe	Cr	Fe	Fe	Fe	Fe	Fe	Fe	Fe	Cr	Fe	Fe	Cr	Cr	Cr	Cr	Cr	Cr
Fe	Fe	Ni	Cr	Cr	Cr	Fe	Cr	Fe	Cr	Cr	Cr	Cr	Cr	Fe	Fe	Fe	Fe	Fe	Fe	Fe	Cr	Fe	Fe	Cr	Cr	Cr	Cr	Cr	Cr
Fe	Fe	Ni	Cr	Cr	Cr	Fe	Cr	Cr	Fe	Cr	Cr	Cr	Cr	Fe	Fe	Fe	Fe	Fe	Fe	Fe	Cr	Fe	Fe	Cr	Cr	Cr	Cr	Cr	Cr
Fe	Fe	Ni	Cr	Cr	Cr	Fe	Cr	Cr	Cr	Fe	Cr	Cr	Cr	Fe	Fe	Fe	Fe	Fe	Fe	Fe	Cr	Fe	Fe	Cr	Cr	Cr	Cr	Cr	Cr
Fe	Fe	Ni	Cr	Cr	Cr	Fe	Cr	Cr	Cr	Cr	Fe	Cr	Cr	Fe	Fe	Fe	Fe	Fe	Fe	Fe	Cr	Fe	Fe	Cr	Cr	Cr	Cr	Cr	Cr
Fe	Fe	Ni	Cr	Cr	Cr	Fe	Cr	Cr	Cr	Cr	Cr	Fe	Cr	Fe	Fe	Fe	Fe	Fe	Fe	Fe	Cr	Fe	Fe	Cr	Cr	Cr	Cr	Cr	Cr
Fe	Fe	Ni	Cr	Cr	Cr	Fe	Fe	Fe	Cr	Cr	Cr	Cr	Cr	Fe	Cr	Fe	Fe	Fe	Fe	Fe	Cr	Fe	Fe	Cr	Cr	Cr	Cr	Cr	Cr
Fe	Fe	Ni	Cr	Cr	Cr	Fe	Fe	Fe	Cr	Cr	Cr	Cr	Cr	Fe	Fe	Cr	Fe	Fe	Fe	Fe	Cr	Fe	Fe	Cr	Cr	Cr	Cr	Cr	Cr
Fe	Fe	Ni	Cr	Cr	Cr	Fe	Fe	Fe	Cr	Cr	Cr	Cr	Cr	Fe	Fe	Fe	Cr	Fe	Fe	Fe	Cr	Fe	Fe	Cr	Cr	Cr	Cr	Cr	Cr
Fe	Fe	Ni	Cr	Cr	Cr	Fe	Fe	Fe	Cr	Cr	Cr	Cr	Cr	Fe	Fe	Fe	Fe	Cr	Fe	Fe	Cr	Fe	Fe	Cr	Cr	Cr	Cr	Cr	Cr
Fe	Fe	Ni	Cr	Cr	Cr	Fe	Fe	Fe	Cr	Cr	Cr	Cr	Cr	Fe	Fe	Fe	Fe	Fe	Cr	Fe	Cr	Fe	Fe	Cr	Cr	Cr	Cr	Cr	Cr
Fe	Fe	Ni	Cr	Cr	Cr	Fe	Fe	Fe	Cr	Cr	Cr	Cr	Cr	Fe	Fe	Fe	Fe	Fe	Fe	Fe	Cr	Fe	Cr	Cr	Cr	Cr	Cr	Cr	Cr
Fe	Fe	Ni	Cr	Cr	Cr	Fe	Fe	Fe	Cr	Cr	Cr	Cr	Cr	Fe	Fe	Fe	Fe	Fe	Fe	Cr	Fe	Fe	Cr	Cr	Cr	Cr	Cr	Cr	Cr
Fe	Fe	Ni	Cr	Cr	Cr	Fe	Fe	Fe	Cr	Cr	Cr	Cr	Cr	Fe	Fe	Fe	Fe	Fe	Cr	Fe	Fe	Fe	Cr	Cr	Cr	Cr	Cr	Cr	Cr
Fe	Fe	Ni	Cr	Cr	Cr	Fe	Fe	Fe	Cr	Cr	Cr	Cr	Cr	Fe	Fe	Fe	Fe	Cr	Fe	Fe	Fe	Fe	Cr	Cr	Cr	Cr	Cr	Cr	Cr
Fe	Fe	Ni	Cr	Cr	Cr	Fe	Fe	Fe	Cr	Cr	Cr	Cr	Cr	Fe	Fe	Fe	Cr	Fe	Fe	Fe	Fe	Fe	Cr	Cr	Cr	Cr	Cr	Cr	Cr
Fe	Fe	Fe	Cr	Cr	Cr	Ni	Fe	Fe	Cr	Cr	Cr	Cr	Cr	Fe	Fe	Fe	Fe	Fe	Fe	Fe	Cr	Fe	Fe	Fe	Cr	Cr	Cr	Cr	Cr
Fe	Fe	Fe	Cr	Cr	Cr	Ni	Fe	Fe	Cr	Cr	Cr	Cr	Cr	Fe	Fe	Fe	Fe	Fe	Fe	Fe	Cr	Fe	Fe	Cr	Fe	Cr	Cr	Cr	Cr
Fe	Fe	Fe	Cr	Cr	Cr	Ni	Fe	Fe	Cr	Cr	Cr	Cr	Cr	Fe	Fe	Fe	Fe	Fe	Fe	Fe	Cr	Fe	Fe	Cr	Cr	Fe	Cr	Cr	Cr
Fe	Fe	Fe	Cr	Cr	Cr	Ni	Fe	Fe	Cr	Cr	Cr	Cr	Cr	Fe	Fe	Fe	Fe	Fe	Fe	Fe	Cr	Fe	Fe	Cr	Cr	Cr	Fe	Cr	Cr
Fe	Fe	Fe	Cr	Cr	Cr	Ni	Fe	Fe	Cr	Cr	Cr	Cr	Cr	Fe	Fe	Fe	Fe	Fe	Fe	Fe	Cr	Fe	Fe	Cr	Cr	Cr	Cr	Fe	Cr
Fe	Fe	Fe	Cr	Cr	Cr	Ni	Fe	Fe	Cr	Cr	Cr	Cr	Cr	Fe	Fe	Fe	Fe	Fe	Fe	Fe	Fe	Fe	Fe	Cr	Cr	Cr	Cr	Cr	Cr
Fe	Fe	Fe	Cr	Cr	Cr	Ni	Fe	Fe	Cr	Cr	Cr	Cr	Cr	Fe	Fe	Fe	Fe	Fe	Fe	Fe	Fe	Fe	Cr	Fe	Cr	Cr	Cr	Cr	Cr
Fe	Fe	Fe	Cr	Cr	Cr	Ni	Fe	Fe	Cr	Cr	Cr	Cr	Cr	Fe	Fe	Fe	Fe	Fe	Fe	Fe	Fe	Fe	Cr	Cr	Fe	Cr	Cr	Cr	Cr
Fe	Fe	Fe	Cr	Cr	Cr	Ni	Fe	Fe	Cr	Cr	Cr	Cr	Cr	Fe	Fe	Fe	Fe	Fe	Fe	Fe	Fe	Fe	Cr	Cr	Cr	Fe	Cr	Cr	Cr
Fe	Fe	Fe	Cr	Cr	Cr	Ni	Fe	Fe	Cr	Cr	Cr	Cr	Cr	Fe	Fe	Fe	Fe	Fe	Fe	Fe	Fe	Fe	Cr	Cr	Cr	Cr	Fe	Cr	Cr
Fe	Fe	Fe	Cr	Cr	Cr	Ni	Fe	Fe	Fe	Cr	Cr	Cr	Cr	Fe	Fe	Fe	Fe	Fe	Fe	Fe	Cr	Fe	Fe	Cr	Cr	Cr	Cr	Cr	Cr
Fe	Fe	Fe	Cr	Cr	Cr	Ni	Fe	Fe	Cr	Fe	Cr	Cr	Cr	Fe	Fe	Fe	Fe	Fe	Fe	Fe	Cr	Fe	Fe	Cr	Cr	Cr	Cr	Cr	Cr
Fe	Fe	Fe	Cr	Cr	Cr	Ni	Fe	Fe	Cr	Cr	Fe	Cr	Cr	Fe	Fe	Fe	Fe	Fe	Fe	Fe	Cr	Fe	Fe	Cr	Cr	Cr	Cr	Cr	Cr
Fe	Fe	Fe	Cr	Cr	Cr	Ni	Fe	Fe	Cr	Cr	Cr	Fe	Cr	Fe	Fe	Fe	Fe	Fe	Fe	Fe	Cr	Fe	Fe	Cr	Cr	Cr	Cr	Cr	Cr
Fe	Fe	Fe	Cr	Cr	Cr	Ni	Fe	Fe	Cr	Cr	Cr	Cr	Fe	Fe	Fe	Fe	Fe	Fe	Fe	Fe	Cr	Fe	Fe	Cr	Cr	Cr	Cr	Cr	Cr
Fe	Fe	Fe	Fe	Cr	Cr	Ni	Fe	Fe	Cr	Cr	Cr	Cr	Cr	Fe	Fe	Fe	Fe	Fe	Fe	Fe	Cr	Fe	Fe	Cr	Cr	Cr	Cr	Cr	Cr
Fe	Fe	Fe	Cr	Fe	Cr	Ni	Fe	Fe	Cr	Cr	Cr	Cr	Cr	Fe	Fe	Fe	Fe	Fe	Fe	Fe	Cr	Fe	Fe	Cr	Cr	Cr	Cr	Cr	Cr
Fe	Fe	Fe	Cr	Cr	Fe	Ni	Fe	Fe	Cr	Cr	Cr	Cr	Cr	Fe	Fe	Fe	Fe	Fe	Fe	Fe	Cr	Fe	Fe	Cr	Cr	Cr	Cr	Cr	Cr
Fe	Fe	Fe	Fe	Cr	Cr	Ni	Fe	Cr	Fe	Cr	Cr	Cr	Cr	Fe	Fe	Fe	Fe	Fe	Fe	Fe	Cr	Fe	Fe	Cr	Cr	Cr	Cr	Cr	Cr
Fe	Fe	Fe	Cr	Fe	Cr	Ni	Fe	Cr	Fe	Cr	Cr	Cr	Cr	Fe	Fe	Fe	Fe	Fe	Fe	Fe	Cr	Fe	Fe	Cr	Cr	Cr	Cr	Cr	Cr
Fe	Cr	Fe	Cr	Cr	Cr	Ni	Fe	Fe	Cr	Cr	Cr	Cr	Cr	Fe	Fe	Fe	Fe	Fe	Fe	Fe	Cr	Fe	Fe	Cr	Cr	Cr	Cr	Cr	Cr
Fe	Cr	Fe	Cr	Cr	Cr	Ni	Fe	Cr	Fe	Cr	Cr	Cr	Cr	Fe	Fe	Fe	Fe	Fe	Fe	Fe	Cr	Fe	Fe	Cr	Cr	Cr	Cr	Cr	Cr
Fe	Cr	Fe	Cr	Cr	Cr	Ni	Fe	Cr	Cr	Fe	Cr	Cr	Cr	Fe	Fe	Fe	Fe	Fe	Fe	Fe	Cr	Fe	Fe	Cr	Cr	Cr	Cr	Cr	Cr
Fe	Cr	Fe	Cr	Cr	Cr	Ni	Fe	Cr	Cr	Cr	Fe	Cr	Cr	Fe	Fe	Fe	Fe	Fe	Fe	Fe	Cr	Fe	Fe	Cr	Cr	Cr	Cr	Cr	Cr
Fe	Cr	Fe	Cr	Cr	Cr	Ni	Fe	Cr	Cr	Cr	Cr	Fe	Cr	Fe	Fe	Fe	Fe	Fe	Fe	Fe	Cr	Fe	Fe	Cr	Cr	Cr	Cr	Cr	Cr
Fe	Fe	Cr	Cr	Cr	Cr	Ni	Fe	Fe	Cr	Cr	Cr	Cr	Cr	Fe	Fe	Fe	Fe	Fe	Fe	Fe	Cr	Fe	Fe	Cr	Cr	Cr	Cr	Cr	Cr
Fe	Fe	Cr	Cr	Cr	Cr	Ni	Fe	Cr	Fe	Cr	Cr	Cr	Cr	Fe	Fe	Fe	Fe	Fe	Fe	Fe	Cr	Fe	Fe	Cr	Cr	Cr	Cr	Cr	Cr
Fe	Fe	Cr	Cr	Cr	Cr	Ni	Fe	Cr	Cr	Fe	Cr	Cr	Cr	Fe	Fe	Fe	Fe	Fe	Fe	Fe	Cr	Fe	Fe	Cr	Cr	Cr	Cr	Cr	Cr
Fe	Fe	Cr	Cr	Cr	Cr	Ni	Fe	Cr	Cr	Cr	Fe	Cr	Cr	Fe	Fe	Fe	Fe	Fe	Fe	Fe	Cr	Fe	Fe	Cr	Cr	Cr	Cr	Cr	Cr
Fe	Fe	Cr	Cr	Cr	Cr	Ni	Fe	Cr	Cr	Cr	Cr	Fe	Cr	Fe	Fe	Fe	Fe	Fe	Fe	Fe	Cr	Fe	Fe	Cr	Cr	Cr	Cr	Cr	Cr
Fe	Fe	Fe	Cr	Cr	Cr	Ni	Cr	Fe	Cr	Cr	Cr	Cr	Cr	Fe	Fe	Fe	Fe	Fe	Fe	Fe	Cr	Fe	Fe	Cr	Cr	Cr	Cr	Cr	Cr
Fe	Fe	Fe	Cr	Cr	Cr	Ni	Cr	Cr	Fe	Cr	Cr	Cr	Cr	Fe	Fe	Fe	Fe	Fe	Fe	Fe	Cr	Fe	Fe	Cr	Cr	Cr	Cr	Cr	Cr
Fe	Fe	Fe	Cr	Cr	Cr	Ni	Cr	Cr	Cr	Fe	Cr	Cr	Cr	Fe	Fe	Fe	Fe	Fe	Fe	Fe	Cr	Fe	Fe	Cr	Cr	Cr	Cr	Cr	Cr
Fe	Fe	Fe	Cr	Cr	Cr	Ni	Cr	Cr	Cr	Cr	Fe	Cr	Cr	Fe	Fe	Fe	Fe	Fe	Fe	Fe	Cr	Fe	Fe	Cr	Cr	Cr	Cr	Cr	Cr
Fe	Fe	Fe	Cr	Cr	Cr	Ni	Cr	Cr	Cr	Cr	Cr	Fe	Cr	Fe	Fe	Fe	Fe	Fe	Fe	Fe	Cr	Fe	Fe	Cr	Cr	Cr	Cr	Cr	Cr
Fe	Fe	Fe	Cr	Cr	Cr	Ni	Fe	Fe	Cr	Cr	Cr	Cr	Cr	Fe	Cr	Fe	Fe	Fe	Fe	Fe	Cr	Fe	Fe	Cr	Cr	Cr	Cr	Cr	Cr
Fe	Fe	Fe	Cr	Cr	Cr	Ni	Fe	Fe	Cr	Cr	Cr	Cr	Cr	Fe	Fe	Cr	Fe	Fe	Fe	Fe	Cr	Fe	Fe	Cr	Cr	Cr	Cr	Cr	Cr
Fe	Fe	Fe	Cr	Cr	Cr	Ni	Fe	Fe	Cr	Cr	Cr	Cr	Cr	Fe	Fe	Fe	Cr	Fe	Fe	Fe	Cr	Fe	Fe	Cr	Cr	Cr	Cr	Cr	Cr
Fe	Fe	Fe	Cr	Cr	Cr	Ni	Fe	Fe	Cr	Cr	Cr	Cr	Cr	Fe	Fe	Fe	Fe	Cr	Fe	Fe	Cr	Fe	Fe	Cr	Cr	Cr	Cr	Cr	Cr
Fe	Fe	Fe	Cr	Cr	Cr	Ni	Fe	Fe	Cr	Cr	Cr	Cr	Cr	Fe	Fe	Fe	Fe	Fe	Cr	Fe	Cr	Fe	Fe	Cr	Cr	Cr	Cr	Cr	Cr
Fe	Fe	Fe	Cr	Cr	Cr	Ni	Fe	Fe	Cr	Cr	Cr	Cr	Cr	Fe	Fe	Fe	Fe	Fe	Fe	Fe	Cr	Fe	Cr	Cr	Cr	Cr	Cr	Cr	Cr
Fe	Fe	Fe	Cr	Cr	Cr	Ni	Fe	Fe	Cr	Cr	Cr	Cr	Cr	Fe	Fe	Fe	Fe	Fe	Fe	Cr	Fe	Fe	Cr	Cr	Cr	Cr	Cr	Cr	Cr
Fe	Fe	Fe	Cr	Cr	Cr	Ni	Fe	Fe	Cr	Cr	Cr	Cr	Cr	Fe	Fe	Fe	Fe	Fe	Cr	Fe	Fe	Fe	Cr	Cr	Cr	Cr	Cr	Cr	Cr
Fe	Fe	Fe	Cr	Cr	Cr	Ni	Fe	Fe	Cr	Cr	Cr	Cr	Cr	Fe	Fe	Fe	Fe	Cr	Fe	Fe	Fe	Fe	Cr	Cr	Cr	Cr	Cr	Cr	Cr
Fe	Fe	Fe	Cr	Cr	Cr	Ni	Fe	Fe	Cr	Cr	Cr	Cr	Cr	Fe	Fe	Fe	Cr	Fe	Fe	Fe	Fe	Fe	Cr	Cr	Cr	Cr	Cr	Cr	Cr
Fe	Fe	Fe	Cr	Cr	Cr	Fe	Fe	Fe	Cr	Cr	Cr	Cr	Cr	Ni	Fe	Fe	Fe	Fe	Fe	Fe	Cr	Fe	Fe	Fe	Cr	Cr	Cr	Cr	Cr
Fe	Fe	Fe	Cr	Cr	Cr	Fe	Fe	Fe	Cr	Cr	Cr	Cr	Cr	Ni	Fe	Fe	Fe	Fe	Fe	Fe	Cr	Fe	Fe	Cr	Fe	Cr	Cr	Cr	Cr
Fe	Fe	Fe	Cr	Cr	Cr	Fe	Fe	Fe	Cr	Cr	Cr	Cr	Cr	Ni	Fe	Fe	Fe	Fe	Fe	Fe	Cr	Fe	Fe	Cr	Cr	Fe	Cr	Cr	Cr
Fe	Fe	Fe	Cr	Cr	Cr	Fe	Fe	Fe	Cr	Cr	Cr	Cr	Cr	Ni	Fe	Fe	Fe	Fe	Fe	Fe	Cr	Fe	Fe	Cr	Cr	Cr	Fe	Cr	Cr
Fe	Fe	Fe	Cr	Cr	Cr	Fe	Fe	Fe	Cr	Cr	Cr	Cr	Cr	Ni	Fe	Fe	Fe	Fe	Fe	Fe	Cr	Fe	Fe	Cr	Cr	Cr	Cr	Fe	Cr
Fe	Fe	Fe	Cr	Cr	Cr	Fe	Fe	Fe	Cr	Cr	Cr	Cr	Cr	Ni	Fe	Fe	Fe	Fe	Fe	Fe	Fe	Fe	Fe	Cr	Cr	Cr	Cr	Cr	Cr
Fe	Fe	Fe	Cr	Cr	Cr	Fe	Fe	Fe	Cr	Cr	Cr	Cr	Cr	Ni	Fe	Fe	Fe	Fe	Fe	Fe	Fe	Fe	Cr	Fe	Cr	Cr	Cr	Cr	Cr
Fe	Fe	Fe	Cr	Cr	Cr	Fe	Fe	Fe	Cr	Cr	Cr	Cr	Cr	Ni	Fe	Fe	Fe	Fe	Fe	Fe	Fe	Fe	Cr	Cr	Fe	Cr	Cr	Cr	Cr
Fe	Fe	Fe	Cr	Cr	Cr	Fe	Fe	Fe	Cr	Cr	Cr	Cr	Cr	Ni	Fe	Fe	Fe	Fe	Fe	Fe	Fe	Fe	Cr	Cr	Cr	Fe	Cr	Cr	Cr
Fe	Fe	Fe	Cr	Cr	Cr	Fe	Fe	Fe	Cr	Cr	Cr	Cr	Cr	Ni	Fe	Fe	Fe	Fe	Fe	Fe	Fe	Fe	Cr	Cr	Cr	Cr	Fe	Cr	Cr
Fe	Fe	Fe	Cr	Cr	Cr	Fe	Fe	Fe	Fe	Cr	Cr	Cr	Cr	Ni	Fe	Fe	Fe	Fe	Fe	Fe	Cr	Fe	Fe	Cr	Cr	Cr	Cr	Cr	Cr
Fe	Fe	Fe	Cr	Cr	Cr	Fe	Fe	Fe	Cr	Fe	Cr	Cr	Cr	Ni	Fe	Fe	Fe	Fe	Fe	Fe	Cr	Fe	Fe	Cr	Cr	Cr	Cr	Cr	Cr
Fe	Fe	Fe	Cr	Cr	Cr	Fe	Fe	Fe	Cr	Cr	Fe	Cr	Cr	Ni	Fe	Fe	Fe	Fe	Fe	Fe	Cr	Fe	Fe	Cr	Cr	Cr	Cr	Cr	Cr
Fe	Fe	Fe	Cr	Cr	Cr	Fe	Fe	Fe	Cr	Cr	Cr	Fe	Cr	Ni	Fe	Fe	Fe	Fe	Fe	Fe	Cr	Fe	Fe	Cr	Cr	Cr	Cr	Cr	Cr
Fe	Fe	Fe	Cr	Cr	Cr	Fe	Fe	Fe	Cr	Cr	Cr	Cr	Fe	Ni	Fe	Fe	Fe	Fe	Fe	Fe	Cr	Fe	Fe	Cr	Cr	Cr	Cr	Cr	Cr
Fe	Fe	Fe	Fe	Cr	Cr	Fe	Fe	Fe	Cr	Cr	Cr	Cr	Cr	Ni	Fe	Fe	Fe	Fe	Fe	Fe	Cr	Fe	Fe	Cr	Cr	Cr	Cr	Cr	Cr
Fe	Fe	Fe	Cr	Fe	Cr	Fe	Fe	Fe	Cr	Cr	Cr	Cr	Cr	Ni	Fe	Fe	Fe	Fe	Fe	Fe	Cr	Fe	Fe	Cr	Cr	Cr	Cr	Cr	Cr
Fe	Fe	Fe	Cr	Cr	Fe	Fe	Fe	Fe	Cr	Cr	Cr	Cr	Cr	Ni	Fe	Fe	Fe	Fe	Fe	Fe	Cr	Fe	Fe	Cr	Cr	Cr	Cr	Cr	Cr
Fe	Fe	Fe	Fe	Cr	Cr	Fe	Fe	Cr	Fe	Cr	Cr	Cr	Cr	Ni	Fe	Fe	Fe	Fe	Fe	Fe	Cr	Fe	Fe	Cr	Cr	Cr	Cr	Cr	Cr
Fe	Fe	Fe	Cr	Fe	Cr	Fe	Fe	Cr	Fe	Cr	Cr	Cr	Cr	Ni	Fe	Fe	Fe	Fe	Fe	Fe	Cr	Fe	Fe	Cr	Cr	Cr	Cr	Cr	Cr
Fe	Cr	Fe	Cr	Cr	Cr	Fe	Fe	Fe	Cr	Cr	Cr	Cr	Cr	Ni	Fe	Fe	Fe	Fe	Fe	Fe	Cr	Fe	Fe	Cr	Cr	Cr	Cr	Cr	Cr
Fe	Cr	Fe	Cr	Cr	Cr	Fe	Fe	Cr	Fe	Cr	Cr	Cr	Cr	Ni	Fe	Fe	Fe	Fe	Fe	Fe	Cr	Fe	Fe	Cr	Cr	Cr	Cr	Cr	Cr
Fe	Cr	Fe	Cr	Cr	Cr	Fe	Fe	Cr	Cr	Fe	Cr	Cr	Cr	Ni	Fe	Fe	Fe	Fe	Fe	Fe	Cr	Fe	Fe	Cr	Cr	Cr	Cr	Cr	Cr
Fe	Cr	Fe	Cr	Cr	Cr	Fe	Fe	Cr	Cr	Cr	Fe	Cr	Cr	Ni	Fe	Fe	Fe	Fe	Fe	Fe	Cr	Fe	Fe	Cr	Cr	Cr	Cr	Cr	Cr
Fe	Cr	Fe	Cr	Cr	Cr	Fe	Fe	Cr	Cr	Cr	Cr	Fe	Cr	Ni	Fe	Fe	Fe	Fe	Fe	Fe	Cr	Fe	Fe	Cr	Cr	Cr	Cr	Cr	Cr
Fe	Fe	Cr	Cr	Cr	Cr	Fe	Fe	Fe	Cr	Cr	Cr	Cr	Cr	Ni	Fe	Fe	Fe	Fe	Fe	Fe	Cr	Fe	Fe	Cr	Cr	Cr	Cr	Cr	Cr
Fe	Fe	Cr	Cr	Cr	Cr	Fe	Fe	Cr	Fe	Cr	Cr	Cr	Cr	Ni	Fe	Fe	Fe	Fe	Fe	Fe	Cr	Fe	Fe	Cr	Cr	Cr	Cr	Cr	Cr
Fe	Fe	Cr	Cr	Cr	Cr	Fe	Fe	Cr	Cr	Fe	Cr	Cr	Cr	Ni	Fe	Fe	Fe	Fe	Fe	Fe	Cr	Fe	Fe	Cr	Cr	Cr	Cr	Cr	Cr
Fe	Fe	Cr	Cr	Cr	Cr	Fe	Fe	Cr	Cr	Cr	Fe	Cr	Cr	Ni	Fe	Fe	Fe	Fe	Fe	Fe	Cr	Fe	Fe	Cr	Cr	Cr	Cr	Cr	Cr
Fe	Fe	Cr	Cr	Cr	Cr	Fe	Fe	Cr	Cr	Cr	Cr	Fe	Cr	Ni	Fe	Fe	Fe	Fe	Fe	Fe	Cr	Fe	Fe	Cr	Cr	Cr	Cr	Cr	Cr
Fe	Fe	Fe	Cr	Cr	Cr	Fe	Cr	Fe	Cr	Cr	Cr	Cr	Cr	Ni	Fe	Fe	Fe	Fe	Fe	Fe	Cr	Fe	Fe	Cr	Cr	Cr	Cr	Cr	Cr
Fe	Fe	Fe	Cr	Cr	Cr	Fe	Cr	Cr	Fe	Cr	Cr	Cr	Cr	Ni	Fe	Fe	Fe	Fe	Fe	Fe	Cr	Fe	Fe	Cr	Cr	Cr	Cr	Cr	Cr
Fe	Fe	Fe	Cr	Cr	Cr	Fe	Cr	Cr	Cr	Fe	Cr	Cr	Cr	Ni	Fe	Fe	Fe	Fe	Fe	Fe	Cr	Fe	Fe	Cr	Cr	Cr	Cr	Cr	Cr
Fe	Fe	Fe	Cr	Cr	Cr	Fe	Cr	Cr	Cr	Cr	Fe	Cr	Cr	Ni	Fe	Fe	Fe	Fe	Fe	Fe	Cr	Fe	Fe	Cr	Cr	Cr	Cr	Cr	Cr
Fe	Fe	Fe	Cr	Cr	Cr	Fe	Cr	Cr	Cr	Cr	Cr	Fe	Cr	Ni	Fe	Fe	Fe	Fe	Fe	Fe	Cr	Fe	Fe	Cr	Cr	Cr	Cr	Cr	Cr
Fe	Fe	Fe	Cr	Cr	Cr	Fe	Fe	Fe	Cr	Cr	Cr	Cr	Cr	Ni	Cr	Fe	Fe	Fe	Fe	Fe	Cr	Fe	Fe	Cr	Cr	Cr	Cr	Cr	Cr
Fe	Fe	Fe	Cr	Cr	Cr	Fe	Fe	Fe	Cr	Cr	Cr	Cr	Cr	Ni	Fe	Cr	Fe	Fe	Fe	Fe	Cr	Fe	Fe	Cr	Cr	Cr	Cr	Cr	Cr
Fe	Fe	Fe	Cr	Cr	Cr	Fe	Fe	Fe	Cr	Cr	Cr	Cr	Cr	Ni	Fe	Fe	Cr	Fe	Fe	Fe	Cr	Fe	Fe	Cr	Cr	Cr	Cr	Cr	Cr
Fe	Fe	Fe	Cr	Cr	Cr	Fe	Fe	Fe	Cr	Cr	Cr	Cr	Cr	Ni	Fe	Fe	Fe	Cr	Fe	Fe	Cr	Fe	Fe	Cr	Cr	Cr	Cr	Cr	Cr
Fe	Fe	Fe	Cr	Cr	Cr	Fe	Fe	Fe	Cr	Cr	Cr	Cr	Cr	Ni	Fe	Fe	Fe	Fe	Cr	Fe	Cr	Fe	Fe	Cr	Cr	Cr	Cr	Cr	Cr
Fe	Fe	Fe	Cr	Cr	Cr	Fe	Fe	Fe	Cr	Cr	Cr	Cr	Cr	Ni	Fe	Fe	Fe	Fe	Fe	Fe	Cr	Fe	Cr	Cr	Cr	Cr	Cr	Cr	Cr
Fe	Fe	Fe	Cr	Cr	Cr	Fe	Fe	Fe	Cr	Cr	Cr	Cr	Cr	Ni	Fe	Fe	Fe	Fe	Fe	Cr	Fe	Fe	Cr	Cr	Cr	Cr	Cr	Cr	Cr
Fe	Fe	Fe	Cr	Cr	Cr	Fe	Fe	Fe	Cr	Cr	Cr	Cr	Cr	Ni	Fe	Fe	Fe	Fe	Cr	Fe	Fe	Fe	Cr	Cr	Cr	Cr	Cr	Cr	Cr
Fe	Fe	Fe	Cr	Cr	Cr	Fe	Fe	Fe	Cr	Cr	Cr	Cr	Cr	Ni	Fe	Fe	Fe	Cr	Fe	Fe	Fe	Fe	Cr	Cr	Cr	Cr	Cr	Cr	Cr
Fe	Fe	Fe	Cr	Cr	Cr	Fe	Fe	Fe	Cr	Cr	Cr	Cr	Cr	Ni	Fe	Fe	Cr	Fe	Fe	Fe	Fe	Fe	Cr	Cr	Cr	Cr	Cr	Cr	Cr
Fe	Fe	Fe	Cr	Cr	Cr	Fe	Fe	Fe	Cr	Cr	Cr	Cr	Cr	Fe	Fe	Fe	Fe	Fe	Fe	Fe	Cr	Ni	Fe	Fe	Cr	Cr	Cr	Cr	Cr
Fe	Fe	Fe	Cr	Cr	Cr	Fe	Fe	Fe	Cr	Cr	Cr	Cr	Cr	Fe	Fe	Fe	Fe	Fe	Fe	Fe	Cr	Ni	Fe	Cr	Fe	Cr	Cr	Cr	Cr
Fe	Fe	Fe	Cr	Cr	Cr	Fe	Fe	Fe	Cr	Cr	Cr	Cr	Cr	Fe	Fe	Fe	Fe	Fe	Fe	Fe	Cr	Ni	Fe	Cr	Cr	Fe	Cr	Cr	Cr
Fe	Fe	Fe	Cr	Cr	Cr	Fe	Fe	Fe	Cr	Cr	Cr	Cr	Cr	Fe	Fe	Fe	Fe	Fe	Fe	Fe	Cr	Ni	Fe	Cr	Cr	Cr	Fe	Cr	Cr
Fe	Fe	Fe	Cr	Cr	Cr	Fe	Fe	Fe	Cr	Cr	Cr	Cr	Cr	Fe	Fe	Fe	Fe	Fe	Fe	Fe	Cr	Ni	Fe	Cr	Cr	Cr	Cr	Fe	Cr
Fe	Fe	Fe	Cr	Cr	Cr	Fe	Fe	Fe	Cr	Cr	Cr	Cr	Cr	Fe	Fe	Fe	Fe	Fe	Fe	Fe	Fe	Ni	Fe	Cr	Cr	Cr	Cr	Cr	Cr
Fe	Fe	Fe	Cr	Cr	Cr	Fe	Fe	Fe	Cr	Cr	Cr	Cr	Cr	Fe	Fe	Fe	Fe	Fe	Fe	Fe	Fe	Ni	Cr	Fe	Cr	Cr	Cr	Cr	Cr
Fe	Fe	Fe	Cr	Cr	Cr	Fe	Fe	Fe	Cr	Cr	Cr	Cr	Cr	Fe	Fe	Fe	Fe	Fe	Fe	Fe	Fe	Ni	Cr	Cr	Fe	Cr	Cr	Cr	Cr
Fe	Fe	Fe	Cr	Cr	Cr	Fe	Fe	Fe	Cr	Cr	Cr	Cr	Cr	Fe	Fe	Fe	Fe	Fe	Fe	Fe	Fe	Ni	Cr	Cr	Cr	Fe	Cr	Cr	Cr
Fe	Fe	Fe	Cr	Cr	Cr	Fe	Fe	Fe	Cr	Cr	Cr	Cr	Cr	Fe	Fe	Fe	Fe	Fe	Fe	Fe	Fe	Ni	Cr	Cr	Cr	Cr	Fe	Cr	Cr
Fe	Fe	Fe	Cr	Cr	Cr	Fe	Fe	Fe	Fe	Cr	Cr	Cr	Cr	Fe	Fe	Fe	Fe	Fe	Fe	Fe	Cr	Ni	Fe	Cr	Cr	Cr	Cr	Cr	Cr
Fe	Fe	Fe	Cr	Cr	Cr	Fe	Fe	Fe	Cr	Fe	Cr	Cr	Cr	Fe	Fe	Fe	Fe	Fe	Fe	Fe	Cr	Ni	Fe	Cr	Cr	Cr	Cr	Cr	Cr
Fe	Fe	Fe	Cr	Cr	Cr	Fe	Fe	Fe	Cr	Cr	Fe	Cr	Cr	Fe	Fe	Fe	Fe	Fe	Fe	Fe	Cr	Ni	Fe	Cr	Cr	Cr	Cr	Cr	Cr
Fe	Fe	Fe	Cr	Cr	Cr	Fe	Fe	Fe	Cr	Cr	Cr	Fe	Cr	Fe	Fe	Fe	Fe	Fe	Fe	Fe	Cr	Ni	Fe	Cr	Cr	Cr	Cr	Cr	Cr
Fe	Fe	Fe	Cr	Cr	Cr	Fe	Fe	Fe	Cr	Cr	Cr	Cr	Fe	Fe	Fe	Fe	Fe	Fe	Fe	Fe	Cr	Ni	Fe	Cr	Cr	Cr	Cr	Cr	Cr
Fe	Fe	Fe	Fe	Cr	Cr	Fe	Fe	Fe	Cr	Cr	Cr	Cr	Cr	Fe	Fe	Fe	Fe	Fe	Fe	Fe	Cr	Ni	Fe	Cr	Cr	Cr	Cr	Cr	Cr
Fe	Fe	Fe	Cr	Fe	Cr	Fe	Fe	Fe	Cr	Cr	Cr	Cr	Cr	Fe	Fe	Fe	Fe	Fe	Fe	Fe	Cr	Ni	Fe	Cr	Cr	Cr	Cr	Cr	Cr
Fe	Fe	Fe	Cr	Cr	Fe	Fe	Fe	Fe	Cr	Cr	Cr	Cr	Cr	Fe	Fe	Fe	Fe	Fe	Fe	Fe	Cr	Ni	Fe	Cr	Cr	Cr	Cr	Cr	Cr
Fe	Fe	Fe	Fe	Cr	Cr	Fe	Fe	Cr	Fe	Cr	Cr	Cr	Cr	Fe	Fe	Fe	Fe	Fe	Fe	Fe	Cr	Ni	Fe	Cr	Cr	Cr	Cr	Cr	Cr
Fe	Fe	Fe	Cr	Fe	Cr	Fe	Fe	Cr	Fe	Cr	Cr	Cr	Cr	Fe	Fe	Fe	Fe	Fe	Fe	Fe	Cr	Ni	Fe	Cr	Cr	Cr	Cr	Cr	Cr
Fe	Cr	Fe	Cr	Cr	Cr	Fe	Fe	Fe	Cr	Cr	Cr	Cr	Cr	Fe	Fe	Fe	Fe	Fe	Fe	Fe	Cr	Ni	Fe	Cr	Cr	Cr	Cr	Cr	Cr
Fe	Cr	Fe	Cr	Cr	Cr	Fe	Fe	Cr	Fe	Cr	Cr	Cr	Cr	Fe	Fe	Fe	Fe	Fe	Fe	Fe	Cr	Ni	Fe	Cr	Cr	Cr	Cr	Cr	Cr
Fe	Cr	Fe	Cr	Cr	Cr	Fe	Fe	Cr	Cr	Fe	Cr	Cr	Cr	Fe	Fe	Fe	Fe	Fe	Fe	Fe	Cr	Ni	Fe	Cr	Cr	Cr	Cr	Cr	Cr
Fe	Cr	Fe	Cr	Cr	Cr	Fe	Fe	Cr	Cr	Cr	Fe	Cr	Cr	Fe	Fe	Fe	Fe	Fe	Fe	Fe	Cr	Ni	Fe	Cr	Cr	Cr	Cr	Cr	Cr
Fe	Cr	Fe	Cr	Cr	Cr	Fe	Fe	Cr	Cr	Cr	Cr	Fe	Cr	Fe	Fe	Fe	Fe	Fe	Fe	Fe	Cr	Ni	Fe	Cr	Cr	Cr	Cr	Cr	Cr
Fe	Fe	Cr	Cr	Cr	Cr	Fe	Fe	Fe	Cr	Cr	Cr	Cr	Cr	Fe	Fe	Fe	Fe	Fe	Fe	Fe	Cr	Ni	Fe	Cr	Cr	Cr	Cr	Cr	Cr
Fe	Fe	Cr	Cr	Cr	Cr	Fe	Fe	Cr	Fe	Cr	Cr	Cr	Cr	Fe	Fe	Fe	Fe	Fe	Fe	Fe	Cr	Ni	Fe	Cr	Cr	Cr	Cr	Cr	Cr
Fe	Fe	Cr	Cr	Cr	Cr	Fe	Fe	Cr	Cr	Fe	Cr	Cr	Cr	Fe	Fe	Fe	Fe	Fe	Fe	Fe	Cr	Ni	Fe	Cr	Cr	Cr	Cr	Cr	Cr
Fe	Fe	Cr	Cr	Cr	Cr	Fe	Fe	Cr	Cr	Cr	Fe	Cr	Cr	Fe	Fe	Fe	Fe	Fe	Fe	Fe	Cr	Ni	Fe	Cr	Cr	Cr	Cr	Cr	Cr
Fe	Fe	Cr	Cr	Cr	Cr	Fe	Fe	Cr	Cr	Cr	Cr	Fe	Cr	Fe	Fe	Fe	Fe	Fe	Fe	Fe	Cr	Ni	Fe	Cr	Cr	Cr	Cr	Cr	Cr
Fe	Fe	Fe	Cr	Cr	Cr	Fe	Cr	Fe	Cr	Cr	Cr	Cr	Cr	Fe	Fe	Fe	Fe	Fe	Fe	Fe	Cr	Ni	Fe	Cr	Cr	Cr	Cr	Cr	Cr
Fe	Fe	Fe	Cr	Cr	Cr	Fe	Cr	Cr	Fe	Cr	Cr	Cr	Cr	Fe	Fe	Fe	Fe	Fe	Fe	Fe	Cr	Ni	Fe	Cr	Cr	Cr	Cr	Cr	Cr
Fe	Fe	Fe	Cr	Cr	Cr	Fe	Cr	Cr	Cr	Fe	Cr	Cr	Cr	Fe	Fe	Fe	Fe	Fe	Fe	Fe	Cr	Ni	Fe	Cr	Cr	Cr	Cr	Cr	Cr
Fe	Fe	Fe	Cr	Cr	Cr	Fe	Cr	Cr	Cr	Cr	Fe	Cr	Cr	Fe	Fe	Fe	Fe	Fe	Fe	Fe	Cr	Ni	Fe	Cr	Cr	Cr	Cr	Cr	Cr
Fe	Fe	Fe	Cr	Cr	Cr	Fe	Cr	Cr	Cr	Cr	Cr	Fe	Cr	Fe	Fe	Fe	Fe	Fe	Fe	Fe	Cr	Ni	Fe	Cr	Cr	Cr	Cr	Cr	Cr
Fe	Fe	Fe	Cr	Cr	Cr	Fe	Fe	Fe	Cr	Cr	Cr	Cr	Cr	Fe	Cr	Fe	Fe	Fe	Fe	Fe	Cr	Ni	Fe	Cr	Cr	Cr	Cr	Cr	Cr
Fe	Fe	Fe	Cr	Cr	Cr	Fe	Fe	Fe	Cr	Cr	Cr	Cr	Cr	Fe	Fe	Cr	Fe	Fe	Fe	Fe	Cr	Ni	Fe	Cr	Cr	Cr	Cr	Cr	Cr
Fe	Fe	Fe	Cr	Cr	Cr	Fe	Fe	Fe	Cr	Cr	Cr	Cr	Cr	Fe	Fe	Fe	Cr	Fe	Fe	Fe	Cr	Ni	Fe	Cr	Cr	Cr	Cr	Cr	Cr
Fe	Fe	Fe	Cr	Cr	Cr	Fe	Fe	Fe	Cr	Cr	Cr	Cr	Cr	Fe	Fe	Fe	Fe	Cr	Fe	Fe	Cr	Ni	Fe	Cr	Cr	Cr	Cr	Cr	Cr
Fe	Fe	Fe	Cr	Cr	Cr	Fe	Fe	Fe	Cr	Cr	Cr	Cr	Cr	Fe	Fe	Fe	Fe	Fe	Cr	Fe	Cr	Ni	Fe	Cr	Cr	Cr	Cr	Cr	Cr
Fe	Fe	Fe	Cr	Cr	Cr	Fe	Fe	Fe	Cr	Cr	Cr	Cr	Cr	Fe	Fe	Fe	Fe	Fe	Fe	Fe	Cr	Ni	Cr	Cr	Cr	Cr	Cr	Cr	Cr
Fe	Fe	Fe	Cr	Cr	Cr	Fe	Fe	Fe	Cr	Cr	Cr	Cr	Cr	Fe	Fe	Fe	Fe	Fe	Fe	Cr	Fe	Ni	Cr	Cr	Cr	Cr	Cr	Cr	Cr
Fe	Fe	Fe	Cr	Cr	Cr	Fe	Fe	Fe	Cr	Cr	Cr	Cr	Cr	Fe	Fe	Fe	Fe	Fe	Cr	Fe	Fe	Ni	Cr	Cr	Cr	Cr	Cr	Cr	Cr
Fe	Fe	Fe	Cr	Cr	Cr	Fe	Fe	Fe	Cr	Cr	Cr	Cr	Cr	Fe	Fe	Fe	Fe	Cr	Fe	Fe	Fe	Ni	Cr	Cr	Cr	Cr	Cr	Cr	Cr
Fe	Fe	Fe	Cr	Cr	Cr	Fe	Fe	Fe	Cr	Cr	Cr	Cr	Cr	Fe	Fe	Fe	Cr	Fe	Fe	Fe	Fe	Ni	Cr	Cr	Cr	Cr	Cr	Cr	Cr
Ni	Fe	Fe	Cr	Cr	Cr	Fe	Fe	Fe	Cr	Cr	Cr	Cr	Cr	Fe	Fe	Fe	Fe	Fe	Fe	Fe	Cr	Fe	Fe	Fe	Cr	Cr	Cr	Cr	Fe
Ni	Fe	Fe	Cr	Cr	Cr	Fe	Fe	Fe	Cr	Cr	Cr	Cr	Cr	Fe	Fe	Fe	Fe	Fe	Fe	Fe	Cr	Fe	Fe	Cr	Fe	Cr	Cr	Cr	Fe
Ni	Fe	Fe	Cr	Cr	Cr	Fe	Fe	Fe	Cr	Cr	Cr	Cr	Cr	Fe	Fe	Fe	Fe	Fe	Fe	Fe	Cr	Fe	Fe	Cr	Cr	Fe	Cr	Cr	Fe
Ni	Fe	Fe	Cr	Cr	Cr	Fe	Fe	Fe	Cr	Cr	Cr	Cr	Cr	Fe	Fe	Fe	Fe	Fe	Fe	Fe	Cr	Fe	Fe	Cr	Cr	Cr	Fe	Cr	Fe
Ni	Fe	Fe	Cr	Cr	Cr	Fe	Fe	Fe	Cr	Cr	Cr	Cr	Cr	Fe	Fe	Fe	Fe	Fe	Fe	Fe	Cr	Fe	Fe	Cr	Cr	Cr	Cr	Fe	Fe
Ni	Fe	Fe	Cr	Cr	Cr	Fe	Fe	Fe	Cr	Cr	Cr	Cr	Cr	Fe	Fe	Fe	Fe	Fe	Fe	Fe	Fe	Fe	Fe	Cr	Cr	Cr	Cr	Cr	Fe
Ni	Fe	Fe	Cr	Cr	Cr	Fe	Fe	Fe	Cr	Cr	Cr	Cr	Cr	Fe	Fe	Fe	Fe	Fe	Fe	Fe	Fe	Fe	Cr	Fe	Cr	Cr	Cr	Cr	Fe
Ni	Fe	Fe	Cr	Cr	Cr	Fe	Fe	Fe	Cr	Cr	Cr	Cr	Cr	Fe	Fe	Fe	Fe	Fe	Fe	Fe	Fe	Fe	Cr	Cr	Fe	Cr	Cr	Cr	Fe
Ni	Fe	Fe	Cr	Cr	Cr	Fe	Fe	Fe	Cr	Cr	Cr	Cr	Cr	Fe	Fe	Fe	Fe	Fe	Fe	Fe	Fe	Fe	Cr	Cr	Cr	Fe	Cr	Cr	Fe
Ni	Fe	Fe	Cr	Cr	Cr	Fe	Fe	Fe	Cr	Cr	Cr	Cr	Cr	Fe	Fe	Fe	Fe	Fe	Fe	Fe	Fe	Fe	Cr	Cr	Cr	Cr	Fe	Cr	Fe
Ni	Fe	Fe	Cr	Cr	Cr	Fe	Fe	Fe	Fe	Cr	Cr	Cr	Cr	Fe	Fe	Fe	Fe	Fe	Fe	Fe	Cr	Fe	Fe	Cr	Cr	Cr	Cr	Cr	Fe
Ni	Fe	Fe	Cr	Cr	Cr	Fe	Fe	Fe	Cr	Fe	Cr	Cr	Cr	Fe	Fe	Fe	Fe	Fe	Fe	Fe	Cr	Fe	Fe	Cr	Cr	Cr	Cr	Cr	Fe
Ni	Fe	Fe	Cr	Cr	Cr	Fe	Fe	Fe	Cr	Cr	Fe	Cr	Cr	Fe	Fe	Fe	Fe	Fe	Fe	Fe	Cr	Fe	Fe	Cr	Cr	Cr	Cr	Cr	Fe
Ni	Fe	Fe	Cr	Cr	Cr	Fe	Fe	Fe	Cr	Cr	Cr	Fe	Cr	Fe	Fe	Fe	Fe	Fe	Fe	Fe	Cr	Fe	Fe	Cr	Cr	Cr	Cr	Cr	Fe
Ni	Fe	Fe	Cr	Cr	Cr	Fe	Fe	Fe	Cr	Cr	Cr	Cr	Fe	Fe	Fe	Fe	Fe	Fe	Fe	Fe	Cr	Fe	Fe	Cr	Cr	Cr	Cr	Cr	Fe
Ni	Fe	Fe	Fe	Cr	Cr	Fe	Fe	Fe	Cr	Cr	Cr	Cr	Cr	Fe	Fe	Fe	Fe	Fe	Fe	Fe	Cr	Fe	Fe	Cr	Cr	Cr	Cr	Cr	Fe
Ni	Fe	Fe	Cr	Fe	Cr	Fe	Fe	Fe	Cr	Cr	Cr	Cr	Cr	Fe	Fe	Fe	Fe	Fe	Fe	Fe	Cr	Fe	Fe	Cr	Cr	Cr	Cr	Cr	Fe
Ni	Fe	Fe	Cr	Cr	Fe	Fe	Fe	Fe	Cr	Cr	Cr	Cr	Cr	Fe	Fe	Fe	Fe	Fe	Fe	Fe	Cr	Fe	Fe	Cr	Cr	Cr	Cr	Cr	Fe
Ni	Fe	Fe	Fe	Cr	Cr	Fe	Fe	Cr	Fe	Cr	Cr	Cr	Cr	Fe	Fe	Fe	Fe	Fe	Fe	Fe	Cr	Fe	Fe	Cr	Cr	Cr	Cr	Cr	Fe
Ni	Fe	Fe	Cr	Fe	Cr	Fe	Fe	Cr	Fe	Cr	Cr	Cr	Cr	Fe	Fe	Fe	Fe	Fe	Fe	Fe	Cr	Fe	Fe	Cr	Cr	Cr	Cr	Cr	Fe
Ni	Cr	Fe	Cr	Cr	Cr	Fe	Fe	Fe	Cr	Cr	Cr	Cr	Cr	Fe	Fe	Fe	Fe	Fe	Fe	Fe	Cr	Fe	Fe	Cr	Cr	Cr	Cr	Cr	Fe
Ni	Cr	Fe	Cr	Cr	Cr	Fe	Fe	Cr	Fe	Cr	Cr	Cr	Cr	Fe	Fe	Fe	Fe	Fe	Fe	Fe	Cr	Fe	Fe	Cr	Cr	Cr	Cr	Cr	Fe
Ni	Cr	Fe	Cr	Cr	Cr	Fe	Fe	Cr	Cr	Fe	Cr	Cr	Cr	Fe	Fe	Fe	Fe	Fe	Fe	Fe	Cr	Fe	Fe	Cr	Cr	Cr	Cr	Cr	Fe
Ni	Cr	Fe	Cr	Cr	Cr	Fe	Fe	Cr	Cr	Cr	Fe	Cr	Cr	Fe	Fe	Fe	Fe	Fe	Fe	Fe	Cr	Fe	Fe	Cr	Cr	Cr	Cr	Cr	Fe
Ni	Cr	Fe	Cr	Cr	Cr	Fe	Fe	Cr	Cr	Cr	Cr	Fe	Cr	Fe	Fe	Fe	Fe	Fe	Fe	Fe	Cr	Fe	Fe	Cr	Cr	Cr	Cr	Cr	Fe
Ni	Fe	Cr	Cr	Cr	Cr	Fe	Fe	Fe	Cr	Cr	Cr	Cr	Cr	Fe	Fe	Fe	Fe	Fe	Fe	Fe	Cr	Fe	Fe	Cr	Cr	Cr	Cr	Cr	Fe
Ni	Fe	Cr	Cr	Cr	Cr	Fe	Fe	Cr	Fe	Cr	Cr	Cr	Cr	Fe	Fe	Fe	Fe	Fe	Fe	Fe	Cr	Fe	Fe	Cr	Cr	Cr	Cr	Cr	Fe
Ni	Fe	Cr	Cr	Cr	Cr	Fe	Fe	Cr	Cr	Fe	Cr	Cr	Cr	Fe	Fe	Fe	Fe	Fe	Fe	Fe	Cr	Fe	Fe	Cr	Cr	Cr	Cr	Cr	Fe
Ni	Fe	Cr	Cr	Cr	Cr	Fe	Fe	Cr	Cr	Cr	Fe	Cr	Cr	Fe	Fe	Fe	Fe	Fe	Fe	Fe	Cr	Fe	Fe	Cr	Cr	Cr	Cr	Cr	Fe
Ni	Fe	Cr	Cr	Cr	Cr	Fe	Fe	Cr	Cr	Cr	Cr	Fe	Cr	Fe	Fe	Fe	Fe	Fe	Fe	Fe	Cr	Fe	Fe	Cr	Cr	Cr	Cr	Cr	Fe
Ni	Fe	Fe	Cr	Cr	Cr	Fe	Cr	Fe	Cr	Cr	Cr	Cr	Cr	Fe	Fe	Fe	Fe	Fe	Fe	Fe	Cr	Fe	Fe	Cr	Cr	Cr	Cr	Cr	Fe
Ni	Fe	Fe	Cr	Cr	Cr	Fe	Cr	Cr	Fe	Cr	Cr	Cr	Cr	Fe	Fe	Fe	Fe	Fe	Fe	Fe	Cr	Fe	Fe	Cr	Cr	Cr	Cr	Cr	Fe
Ni	Fe	Fe	Cr	Cr	Cr	Fe	Cr	Cr	Cr	Fe	Cr	Cr	Cr	Fe	Fe	Fe	Fe	Fe	Fe	Fe	Cr	Fe	Fe	Cr	Cr	Cr	Cr	Cr	Fe
Ni	Fe	Fe	Cr	Cr	Cr	Fe	Cr	Cr	Cr	Cr	Fe	Cr	Cr	Fe	Fe	Fe	Fe	Fe	Fe	Fe	Cr	Fe	Fe	Cr	Cr	Cr	Cr	Cr	Fe
Ni	Fe	Fe	Cr	Cr	Cr	Fe	Cr	Cr	Cr	Cr	Cr	Fe	Cr	Fe	Fe	Fe	Fe	Fe	Fe	Fe	Cr	Fe	Fe	Cr	Cr	Cr	Cr	Cr	Fe
Ni	Fe	Fe	Cr	Cr	Cr	Fe	Fe	Fe	Cr	Cr	Cr	Cr	Cr	Fe	Cr	Fe	Fe	Fe	Fe	Fe	Cr	Fe	Fe	Cr	Cr	Cr	Cr	Cr	Fe
Ni	Fe	Fe	Cr	Cr	Cr	Fe	Fe	Fe	Cr	Cr	Cr	Cr	Cr	Fe	Fe	Cr	Fe	Fe	Fe	Fe	Cr	Fe	Fe	Cr	Cr	Cr	Cr	Cr	Fe
Ni	Fe	Fe	Cr	Cr	Cr	Fe	Fe	Fe	Cr	Cr	Cr	Cr	Cr	Fe	Fe	Fe	Cr	Fe	Fe	Fe	Cr	Fe	Fe	Cr	Cr	Cr	Cr	Cr	Fe
Ni	Fe	Fe	Cr	Cr	Cr	Fe	Fe	Fe	Cr	Cr	Cr	Cr	Cr	Fe	Fe	Fe	Fe	Cr	Fe	Fe	Cr	Fe	Fe	Cr	Cr	Cr	Cr	Cr	Fe
Ni	Fe	Fe	Cr	Cr	Cr	Fe	Fe	Fe	Cr	Cr	Cr	Cr	Cr	Fe	Fe	Fe	Fe	Fe	Cr	Fe	Cr	Fe	Fe	Cr	Cr	Cr	Cr	Cr	Fe
Ni	Fe	Fe	Cr	Cr	Cr	Fe	Fe	Fe	Cr	Cr	Cr	Cr	Cr	Fe	Fe	Fe	Fe	Fe	Fe	Fe	Cr	Fe	Cr	Cr	Cr	Cr	Cr	Cr	Fe
Ni	Fe	Fe	Cr	Cr	Cr	Fe	Fe	Fe	Cr	Cr	Cr	Cr	Cr	Fe	Fe	Fe	Fe	Fe	Fe	Cr	Fe	Fe	Cr	Cr	Cr	Cr	Cr	Cr	Fe
Ni	Fe	Fe	Cr	Cr	Cr	Fe	Fe	Fe	Cr	Cr	Cr	Cr	Cr	Fe	Fe	Fe	Fe	Fe	Cr	Fe	Fe	Fe	Cr	Cr	Cr	Cr	Cr	Cr	Fe
Ni	Fe	Fe	Cr	Cr	Cr	Fe	Fe	Fe	Cr	Cr	Cr	Cr	Cr	Fe	Fe	Fe	Fe	Cr	Fe	Fe	Fe	Fe	Cr	Cr	Cr	Cr	Cr	Cr	Fe
Ni	Fe	Fe	Cr	Cr	Cr	Fe	Fe	Fe	Cr	Cr	Cr	Cr	Cr	Fe	Fe	Fe	Cr	Fe	Fe	Fe	Fe	Fe	Cr	Cr	Cr	Cr	Cr	Cr	Fe
Fe	Fe	Ni	Cr	Cr	Cr	Fe	Fe	Fe	Cr	Cr	Cr	Cr	Cr	Fe	Fe	Fe	Fe	Fe	Fe	Fe	Cr	Fe	Fe	Fe	Cr	Cr	Cr	Cr	Fe
Fe	Fe	Ni	Cr	Cr	Cr	Fe	Fe	Fe	Cr	Cr	Cr	Cr	Cr	Fe	Fe	Fe	Fe	Fe	Fe	Fe	Cr	Fe	Fe	Cr	Fe	Cr	Cr	Cr	Fe
Fe	Fe	Ni	Cr	Cr	Cr	Fe	Fe	Fe	Cr	Cr	Cr	Cr	Cr	Fe	Fe	Fe	Fe	Fe	Fe	Fe	Cr	Fe	Fe	Cr	Cr	Fe	Cr	Cr	Fe
Fe	Fe	Ni	Cr	Cr	Cr	Fe	Fe	Fe	Cr	Cr	Cr	Cr	Cr	Fe	Fe	Fe	Fe	Fe	Fe	Fe	Cr	Fe	Fe	Cr	Cr	Cr	Fe	Cr	Fe
Fe	Fe	Ni	Cr	Cr	Cr	Fe	Fe	Fe	Cr	Cr	Cr	Cr	Cr	Fe	Fe	Fe	Fe	Fe	Fe	Fe	Cr	Fe	Fe	Cr	Cr	Cr	Cr	Fe	Fe
Fe	Fe	Ni	Cr	Cr	Cr	Fe	Fe	Fe	Cr	Cr	Cr	Cr	Cr	Fe	Fe	Fe	Fe	Fe	Fe	Fe	Fe	Fe	Fe	Cr	Cr	Cr	Cr	Cr	Fe
Fe	Fe	Ni	Cr	Cr	Cr	Fe	Fe	Fe	Cr	Cr	Cr	Cr	Cr	Fe	Fe	Fe	Fe	Fe	Fe	Fe	Fe	Fe	Cr	Fe	Cr	Cr	Cr	Cr	Fe
Fe	Fe	Ni	Cr	Cr	Cr	Fe	Fe	Fe	Cr	Cr	Cr	Cr	Cr	Fe	Fe	Fe	Fe	Fe	Fe	Fe	Fe	Fe	Cr	Cr	Fe	Cr	Cr	Cr	Fe
Fe	Fe	Ni	Cr	Cr	Cr	Fe	Fe	Fe	Cr	Cr	Cr	Cr	Cr	Fe	Fe	Fe	Fe	Fe	Fe	Fe	Fe	Fe	Cr	Cr	Cr	Fe	Cr	Cr	Fe
Fe	Fe	Ni	Cr	Cr	Cr	Fe	Fe	Fe	Cr	Cr	Cr	Cr	Cr	Fe	Fe	Fe	Fe	Fe	Fe	Fe	Fe	Fe	Cr	Cr	Cr	Cr	Fe	Cr	Fe
Fe	Fe	Ni	Cr	Cr	Cr	Fe	Fe	Fe	Fe	Cr	Cr	Cr	Cr	Fe	Fe	Fe	Fe	Fe	Fe	Fe	Cr	Fe	Fe	Cr	Cr	Cr	Cr	Cr	Fe
Fe	Fe	Ni	Cr	Cr	Cr	Fe	Fe	Fe	Cr	Fe	Cr	Cr	Cr	Fe	Fe	Fe	Fe	Fe	Fe	Fe	Cr	Fe	Fe	Cr	Cr	Cr	Cr	Cr	Fe
Fe	Fe	Ni	Cr	Cr	Cr	Fe	Fe	Fe	Cr	Cr	Fe	Cr	Cr	Fe	Fe	Fe	Fe	Fe	Fe	Fe	Cr	Fe	Fe	Cr	Cr	Cr	Cr	Cr	Fe
Fe	Fe	Ni	Cr	Cr	Cr	Fe	Fe	Fe	Cr	Cr	Cr	Fe	Cr	Fe	Fe	Fe	Fe	Fe	Fe	Fe	Cr	Fe	Fe	Cr	Cr	Cr	Cr	Cr	Fe
Fe	Fe	Ni	Cr	Cr	Cr	Fe	Fe	Fe	Cr	Cr	Cr	Cr	Fe	Fe	Fe	Fe	Fe	Fe	Fe	Fe	Cr	Fe	Fe	Cr	Cr	Cr	Cr	Cr	Fe
Fe	Fe	Ni	Fe	Cr	Cr	Fe	Fe	Fe	Cr	Cr	Cr	Cr	Cr	Fe	Fe	Fe	Fe	Fe	Fe	Fe	Cr	Fe	Fe	Cr	Cr	Cr	Cr	Cr	Fe
Fe	Fe	Ni	Cr	Fe	Cr	Fe	Fe	Fe	Cr	Cr	Cr	Cr	Cr	Fe	Fe	Fe	Fe	Fe	Fe	Fe	Cr	Fe	Fe	Cr	Cr	Cr	Cr	Cr	Fe
Fe	Fe	Ni	Cr	Cr	Fe	Fe	Fe	Fe	Cr	Cr	Cr	Cr	Cr	Fe	Fe	Fe	Fe	Fe	Fe	Fe	Cr	Fe	Fe	Cr	Cr	Cr	Cr	Cr	Fe
Fe	Fe	Ni	Fe	Cr	Cr	Fe	Fe	Cr	Fe	Cr	Cr	Cr	Cr	Fe	Fe	Fe	Fe	Fe	Fe	Fe	Cr	Fe	Fe	Cr	Cr	Cr	Cr	Cr	Fe
Fe	Fe	Ni	Cr	Fe	Cr	Fe	Fe	Cr	Fe	Cr	Cr	Cr	Cr	Fe	Fe	Fe	Fe	Fe	Fe	Fe	Cr	Fe	Fe	Cr	Cr	Cr	Cr	Cr	Fe
Fe	Cr	Ni	Cr	Cr	Cr	Fe	Fe	Fe	Cr	Cr	Cr	Cr	Cr	Fe	Fe	Fe	Fe	Fe	Fe	Fe	Cr	Fe	Fe	Cr	Cr	Cr	Cr	Cr	Fe
Fe	Cr	Ni	Cr	Cr	Cr	Fe	Fe	Cr	Fe	Cr	Cr	Cr	Cr	Fe	Fe	Fe	Fe	Fe	Fe	Fe	Cr	Fe	Fe	Cr	Cr	Cr	Cr	Cr	Fe
Fe	Cr	Ni	Cr	Cr	Cr	Fe	Fe	Cr	Cr	Fe	Cr	Cr	Cr	Fe	Fe	Fe	Fe	Fe	Fe	Fe	Cr	Fe	Fe	Cr	Cr	Cr	Cr	Cr	Fe
Fe	Cr	Ni	Cr	Cr	Cr	Fe	Fe	Cr	Cr	Cr	Fe	Cr	Cr	Fe	Fe	Fe	Fe	Fe	Fe	Fe	Cr	Fe	Fe	Cr	Cr	Cr	Cr	Cr	Fe
Fe	Cr	Ni	Cr	Cr	Cr	Fe	Fe	Cr	Cr	Cr	Cr	Fe	Cr	Fe	Fe	Fe	Fe	Fe	Fe	Fe	Cr	Fe	Fe	Cr	Cr	Cr	Cr	Cr	Fe
Fe	Fe	Ni	Cr	Cr	Cr	Fe	Cr	Fe	Cr	Cr	Cr	Cr	Cr	Fe	Fe	Fe	Fe	Fe	Fe	Fe	Cr	Fe	Fe	Cr	Cr	Cr	Cr	Cr	Fe
Fe	Fe	Ni	Cr	Cr	Cr	Fe	Cr	Cr	Fe	Cr	Cr	Cr	Cr	Fe	Fe	Fe	Fe	Fe	Fe	Fe	Cr	Fe	Fe	Cr	Cr	Cr	Cr	Cr	Fe
Fe	Fe	Ni	Cr	Cr	Cr	Fe	Cr	Cr	Cr	Fe	Cr	Cr	Cr	Fe	Fe	Fe	Fe	Fe	Fe	Fe	Cr	Fe	Fe	Cr	Cr	Cr	Cr	Cr	Fe
Fe	Fe	Ni	Cr	Cr	Cr	Fe	Cr	Cr	Cr	Cr	Fe	Cr	Cr	Fe	Fe	Fe	Fe	Fe	Fe	Fe	Cr	Fe	Fe	Cr	Cr	Cr	Cr	Cr	Fe
Fe	Fe	Ni	Cr	Cr	Cr	Fe	Cr	Cr	Cr	Cr	Cr	Fe	Cr	Fe	Fe	Fe	Fe	Fe	Fe	Fe	Cr	Fe	Fe	Cr	Cr	Cr	Cr	Cr	Fe
Fe	Fe	Ni	Cr	Cr	Cr	Fe	Fe	Fe	Cr	Cr	Cr	Cr	Cr	Fe	Cr	Fe	Fe	Fe	Fe	Fe	Cr	Fe	Fe	Cr	Cr	Cr	Cr	Cr	Fe
Fe	Fe	Ni	Cr	Cr	Cr	Fe	Fe	Fe	Cr	Cr	Cr	Cr	Cr	Fe	Fe	Cr	Fe	Fe	Fe	Fe	Cr	Fe	Fe	Cr	Cr	Cr	Cr	Cr	Fe
Fe	Fe	Ni	Cr	Cr	Cr	Fe	Fe	Fe	Cr	Cr	Cr	Cr	Cr	Fe	Fe	Fe	Cr	Fe	Fe	Fe	Cr	Fe	Fe	Cr	Cr	Cr	Cr	Cr	Fe
Fe	Fe	Ni	Cr	Cr	Cr	Fe	Fe	Fe	Cr	Cr	Cr	Cr	Cr	Fe	Fe	Fe	Fe	Cr	Fe	Fe	Cr	Fe	Fe	Cr	Cr	Cr	Cr	Cr	Fe
Fe	Fe	Ni	Cr	Cr	Cr	Fe	Fe	Fe	Cr	Cr	Cr	Cr	Cr	Fe	Fe	Fe	Fe	Fe	Cr	Fe	Cr	Fe	Fe	Cr	Cr	Cr	Cr	Cr	Fe
Fe	Fe	Ni	Cr	Cr	Cr	Fe	Fe	Fe	Cr	Cr	Cr	Cr	Cr	Fe	Fe	Fe	Fe	Fe	Fe	Fe	Cr	Fe	Cr	Cr	Cr	Cr	Cr	Cr	Fe
Fe	Fe	Ni	Cr	Cr	Cr	Fe	Fe	Fe	Cr	Cr	Cr	Cr	Cr	Fe	Fe	Fe	Fe	Fe	Fe	Cr	Fe	Fe	Cr	Cr	Cr	Cr	Cr	Cr	Fe
Fe	Fe	Ni	Cr	Cr	Cr	Fe	Fe	Fe	Cr	Cr	Cr	Cr	Cr	Fe	Fe	Fe	Fe	Fe	Cr	Fe	Fe	Fe	Cr	Cr	Cr	Cr	Cr	Cr	Fe
Fe	Fe	Ni	Cr	Cr	Cr	Fe	Fe	Fe	Cr	Cr	Cr	Cr	Cr	Fe	Fe	Fe	Fe	Cr	Fe	Fe	Fe	Fe	Cr	Cr	Cr	Cr	Cr	Cr	Fe
Fe	Fe	Ni	Cr	Cr	Cr	Fe	Fe	Fe	Cr	Cr	Cr	Cr	Cr	Fe	Fe	Fe	Cr	Fe	Fe	Fe	Fe	Fe	Cr	Cr	Cr	Cr	Cr	Cr	Fe
Fe	Fe	Fe	Cr	Cr	Cr	Ni	Fe	Fe	Cr	Cr	Cr	Cr	Cr	Fe	Fe	Fe	Fe	Fe	Fe	Fe	Cr	Fe	Fe	Fe	Cr	Cr	Cr	Cr	Fe
Fe	Fe	Fe	Cr	Cr	Cr	Ni	Fe	Fe	Cr	Cr	Cr	Cr	Cr	Fe	Fe	Fe	Fe	Fe	Fe	Fe	Cr	Fe	Fe	Cr	Fe	Cr	Cr	Cr	Fe
Fe	Fe	Fe	Cr	Cr	Cr	Ni	Fe	Fe	Cr	Cr	Cr	Cr	Cr	Fe	Fe	Fe	Fe	Fe	Fe	Fe	Cr	Fe	Fe	Cr	Cr	Fe	Cr	Cr	Fe
Fe	Fe	Fe	Cr	Cr	Cr	Ni	Fe	Fe	Cr	Cr	Cr	Cr	Cr	Fe	Fe	Fe	Fe	Fe	Fe	Fe	Cr	Fe	Fe	Cr	Cr	Cr	Fe	Cr	Fe
Fe	Fe	Fe	Cr	Cr	Cr	Ni	Fe	Fe	Cr	Cr	Cr	Cr	Cr	Fe	Fe	Fe	Fe	Fe	Fe	Fe	Cr	Fe	Fe	Cr	Cr	Cr	Cr	Fe	Fe
Fe	Fe	Fe	Cr	Cr	Cr	Ni	Fe	Fe	Cr	Cr	Cr	Cr	Cr	Fe	Fe	Fe	Fe	Fe	Fe	Fe	Fe	Fe	Fe	Cr	Cr	Cr	Cr	Cr	Fe
Fe	Fe	Fe	Cr	Cr	Cr	Ni	Fe	Fe	Cr	Cr	Cr	Cr	Cr	Fe	Fe	Fe	Fe	Fe	Fe	Fe	Fe	Fe	Cr	Fe	Cr	Cr	Cr	Cr	Fe
Fe	Fe	Fe	Cr	Cr	Cr	Ni	Fe	Fe	Cr	Cr	Cr	Cr	Cr	Fe	Fe	Fe	Fe	Fe	Fe	Fe	Fe	Fe	Cr	Cr	Fe	Cr	Cr	Cr	Fe
Fe	Fe	Fe	Cr	Cr	Cr	Ni	Fe	Fe	Cr	Cr	Cr	Cr	Cr	Fe	Fe	Fe	Fe	Fe	Fe	Fe	Fe	Fe	Cr	Cr	Cr	Fe	Cr	Cr	Fe
Fe	Fe	Fe	Cr	Cr	Cr	Ni	Fe	Fe	Cr	Cr	Cr	Cr	Cr	Fe	Fe	Fe	Fe	Fe	Fe	Fe	Fe	Fe	Cr	Cr	Cr	Cr	Fe	Cr	Fe
Fe	Fe	Fe	Cr	Cr	Cr	Ni	Fe	Fe	Fe	Cr	Cr	Cr	Cr	Fe	Fe	Fe	Fe	Fe	Fe	Fe	Cr	Fe	Fe	Cr	Cr	Cr	Cr	Cr	Fe
Fe	Fe	Fe	Cr	Cr	Cr	Ni	Fe	Fe	Cr	Fe	Cr	Cr	Cr	Fe	Fe	Fe	Fe	Fe	Fe	Fe	Cr	Fe	Fe	Cr	Cr	Cr	Cr	Cr	Fe
Fe	Fe	Fe	Cr	Cr	Cr	Ni	Fe	Fe	Cr	Cr	Fe	Cr	Cr	Fe	Fe	Fe	Fe	Fe	Fe	Fe	Cr	Fe	Fe	Cr	Cr	Cr	Cr	Cr	Fe
Fe	Fe	Fe	Cr	Cr	Cr	Ni	Fe	Fe	Cr	Cr	Cr	Fe	Cr	Fe	Fe	Fe	Fe	Fe	Fe	Fe	Cr	Fe	Fe	Cr	Cr	Cr	Cr	Cr	Fe
Fe	Fe	Fe	Cr	Cr	Cr	Ni	Fe	Fe	Cr	Cr	Cr	Cr	Fe	Fe	Fe	Fe	Fe	Fe	Fe	Fe	Cr	Fe	Fe	Cr	Cr	Cr	Cr	Cr	Fe
Fe	Fe	Fe	Fe	Cr	Cr	Ni	Fe	Fe	Cr	Cr	Cr	Cr	Cr	Fe	Fe	Fe	Fe	Fe	Fe	Fe	Cr	Fe	Fe	Cr	Cr	Cr	Cr	Cr	Fe
Fe	Fe	Fe	Cr	Fe	Cr	Ni	Fe	Fe	Cr	Cr	Cr	Cr	Cr	Fe	Fe	Fe	Fe	Fe	Fe	Fe	Cr	Fe	Fe	Cr	Cr	Cr	Cr	Cr	Fe
Fe	Fe	Fe	Cr	Cr	Fe	Ni	Fe	Fe	Cr	Cr	Cr	Cr	Cr	Fe	Fe	Fe	Fe	Fe	Fe	Fe	Cr	Fe	Fe	Cr	Cr	Cr	Cr	Cr	Fe
Fe	Fe	Fe	Fe	Cr	Cr	Ni	Fe	Cr	Fe	Cr	Cr	Cr	Cr	Fe	Fe	Fe	Fe	Fe	Fe	Fe	Cr	Fe	Fe	Cr	Cr	Cr	Cr	Cr	Fe
Fe	Fe	Fe	Cr	Fe	Cr	Ni	Fe	Cr	Fe	Cr	Cr	Cr	Cr	Fe	Fe	Fe	Fe	Fe	Fe	Fe	Cr	Fe	Fe	Cr	Cr	Cr	Cr	Cr	Fe
Fe	Cr	Fe	Cr	Cr	Cr	Ni	Fe	Fe	Cr	Cr	Cr	Cr	Cr	Fe	Fe	Fe	Fe	Fe	Fe	Fe	Cr	Fe	Fe	Cr	Cr	Cr	Cr	Cr	Fe
Fe	Cr	Fe	Cr	Cr	Cr	Ni	Fe	Cr	Fe	Cr	Cr	Cr	Cr	Fe	Fe	Fe	Fe	Fe	Fe	Fe	Cr	Fe	Fe	Cr	Cr	Cr	Cr	Cr	Fe
Fe	Cr	Fe	Cr	Cr	Cr	Ni	Fe	Cr	Cr	Fe	Cr	Cr	Cr	Fe	Fe	Fe	Fe	Fe	Fe	Fe	Cr	Fe	Fe	Cr	Cr	Cr	Cr	Cr	Fe
Fe	Cr	Fe	Cr	Cr	Cr	Ni	Fe	Cr	Cr	Cr	Fe	Cr	Cr	Fe	Fe	Fe	Fe	Fe	Fe	Fe	Cr	Fe	Fe	Cr	Cr	Cr	Cr	Cr	Fe
Fe	Cr	Fe	Cr	Cr	Cr	Ni	Fe	Cr	Cr	Cr	Cr	Fe	Cr	Fe	Fe	Fe	Fe	Fe	Fe	Fe	Cr	Fe	Fe	Cr	Cr	Cr	Cr	Cr	Fe
Fe	Fe	Cr	Cr	Cr	Cr	Ni	Fe	Fe	Cr	Cr	Cr	Cr	Cr	Fe	Fe	Fe	Fe	Fe	Fe	Fe	Cr	Fe	Fe	Cr	Cr	Cr	Cr	Cr	Fe
Fe	Fe	Cr	Cr	Cr	Cr	Ni	Fe	Cr	Fe	Cr	Cr	Cr	Cr	Fe	Fe	Fe	Fe	Fe	Fe	Fe	Cr	Fe	Fe	Cr	Cr	Cr	Cr	Cr	Fe
Fe	Fe	Cr	Cr	Cr	Cr	Ni	Fe	Cr	Cr	Fe	Cr	Cr	Cr	Fe	Fe	Fe	Fe	Fe	Fe	Fe	Cr	Fe	Fe	Cr	Cr	Cr	Cr	Cr	Fe
Fe	Fe	Cr	Cr	Cr	Cr	Ni	Fe	Cr	Cr	Cr	Fe	Cr	Cr	Fe	Fe	Fe	Fe	Fe	Fe	Fe	Cr	Fe	Fe	Cr	Cr	Cr	Cr	Cr	Fe
Fe	Fe	Cr	Cr	Cr	Cr	Ni	Fe	Cr	Cr	Cr	Cr	Fe	Cr	Fe	Fe	Fe	Fe	Fe	Fe	Fe	Cr	Fe	Fe	Cr	Cr	Cr	Cr	Cr	Fe
Fe	Fe	Fe	Cr	Cr	Cr	Ni	Cr	Fe	Cr	Cr	Cr	Cr	Cr	Fe	Fe	Fe	Fe	Fe	Fe	Fe	Cr	Fe	Fe	Cr	Cr	Cr	Cr	Cr	Fe
Fe	Fe	Fe	Cr	Cr	Cr	Ni	Cr	Cr	Fe	Cr	Cr	Cr	Cr	Fe	Fe	Fe	Fe	Fe	Fe	Fe	Cr	Fe	Fe	Cr	Cr	Cr	Cr	Cr	Fe
Fe	Fe	Fe	Cr	Cr	Cr	Ni	Cr	Cr	Cr	Fe	Cr	Cr	Cr	Fe	Fe	Fe	Fe	Fe	Fe	Fe	Cr	Fe	Fe	Cr	Cr	Cr	Cr	Cr	Fe
Fe	Fe	Fe	Cr	Cr	Cr	Ni	Cr	Cr	Cr	Cr	Fe	Cr	Cr	Fe	Fe	Fe	Fe	Fe	Fe	Fe	Cr	Fe	Fe	Cr	Cr	Cr	Cr	Cr	Fe
Fe	Fe	Fe	Cr	Cr	Cr	Ni	Cr	Cr	Cr	Cr	Cr	Fe	Cr	Fe	Fe	Fe	Fe	Fe	Fe	Fe	Cr	Fe	Fe	Cr	Cr	Cr	Cr	Cr	Fe
Fe	Fe	Fe	Cr	Cr	Cr	Ni	Fe	Fe	Cr	Cr	Cr	Cr	Cr	Fe	Cr	Fe	Fe	Fe	Fe	Fe	Cr	Fe	Fe	Cr	Cr	Cr	Cr	Cr	Fe
Fe	Fe	Fe	Cr	Cr	Cr	Ni	Fe	Fe	Cr	Cr	Cr	Cr	Cr	Fe	Fe	Cr	Fe	Fe	Fe	Fe	Cr	Fe	Fe	Cr	Cr	Cr	Cr	Cr	Fe
Fe	Fe	Fe	Cr	Cr	Cr	Ni	Fe	Fe	Cr	Cr	Cr	Cr	Cr	Fe	Fe	Fe	Cr	Fe	Fe	Fe	Cr	Fe	Fe	Cr	Cr	Cr	Cr	Cr	Fe
Fe	Fe	Fe	Cr	Cr	Cr	Ni	Fe	Fe	Cr	Cr	Cr	Cr	Cr	Fe	Fe	Fe	Fe	Cr	Fe	Fe	Cr	Fe	Fe	Cr	Cr	Cr	Cr	Cr	Fe
Fe	Fe	Fe	Cr	Cr	Cr	Ni	Fe	Fe	Cr	Cr	Cr	Cr	Cr	Fe	Fe	Fe	Fe	Fe	Cr	Fe	Cr	Fe	Fe	Cr	Cr	Cr	Cr	Cr	Fe
Fe	Fe	Fe	Cr	Cr	Cr	Ni	Fe	Fe	Cr	Cr	Cr	Cr	Cr	Fe	Fe	Fe	Fe	Fe	Fe	Fe	Cr	Fe	Cr	Cr	Cr	Cr	Cr	Cr	Fe
Fe	Fe	Fe	Cr	Cr	Cr	Ni	Fe	Fe	Cr	Cr	Cr	Cr	Cr	Fe	Fe	Fe	Fe	Fe	Fe	Cr	Fe	Fe	Cr	Cr	Cr	Cr	Cr	Cr	Fe
Fe	Fe	Fe	Cr	Cr	Cr	Ni	Fe	Fe	Cr	Cr	Cr	Cr	Cr	Fe	Fe	Fe	Fe	Fe	Cr	Fe	Fe	Fe	Cr	Cr	Cr	Cr	Cr	Cr	Fe
Fe	Fe	Fe	Cr	Cr	Cr	Ni	Fe	Fe	Cr	Cr	Cr	Cr	Cr	Fe	Fe	Fe	Fe	Cr	Fe	Fe	Fe	Fe	Cr	Cr	Cr	Cr	Cr	Cr	Fe
Fe	Fe	Fe	Cr	Cr	Cr	Ni	Fe	Fe	Cr	Cr	Cr	Cr	Cr	Fe	Fe	Fe	Cr	Fe	Fe	Fe	Fe	Fe	Cr	Cr	Cr	Cr	Cr	Cr	Fe
Fe	Fe	Fe	Cr	Cr	Cr	Fe	Fe	Fe	Cr	Cr	Cr	Cr	Cr	Ni	Fe	Fe	Fe	Fe	Fe	Fe	Cr	Fe	Fe	Fe	Cr	Cr	Cr	Cr	Fe
Fe	Fe	Fe	Cr	Cr	Cr	Fe	Fe	Fe	Cr	Cr	Cr	Cr	Cr	Ni	Fe	Fe	Fe	Fe	Fe	Fe	Cr	Fe	Fe	Cr	Fe	Cr	Cr	Cr	Fe
Fe	Fe	Fe	Cr	Cr	Cr	Fe	Fe	Fe	Cr	Cr	Cr	Cr	Cr	Ni	Fe	Fe	Fe	Fe	Fe	Fe	Cr	Fe	Fe	Cr	Cr	Fe	Cr	Cr	Fe
Fe	Fe	Fe	Cr	Cr	Cr	Fe	Fe	Fe	Cr	Cr	Cr	Cr	Cr	Ni	Fe	Fe	Fe	Fe	Fe	Fe	Cr	Fe	Fe	Cr	Cr	Cr	Fe	Cr	Fe
Fe	Fe	Fe	Cr	Cr	Cr	Fe	Fe	Fe	Cr	Cr	Cr	Cr	Cr	Ni	Fe	Fe	Fe	Fe	Fe	Fe	Cr	Fe	Fe	Cr	Cr	Cr	Cr	Fe	Fe
Fe	Fe	Fe	Cr	Cr	Cr	Fe	Fe	Fe	Cr	Cr	Cr	Cr	Cr	Ni	Fe	Fe	Fe	Fe	Fe	Fe	Fe	Fe	Fe	Cr	Cr	Cr	Cr	Cr	Fe
Fe	Fe	Fe	Cr	Cr	Cr	Fe	Fe	Fe	Cr	Cr	Cr	Cr	Cr	Ni	Fe	Fe	Fe	Fe	Fe	Fe	Fe	Fe	Cr	Fe	Cr	Cr	Cr	Cr	Fe
Fe	Fe	Fe	Cr	Cr	Cr	Fe	Fe	Fe	Cr	Cr	Cr	Cr	Cr	Ni	Fe	Fe	Fe	Fe	Fe	Fe	Fe	Fe	Cr	Cr	Fe	Cr	Cr	Cr	Fe
Fe	Fe	Fe	Cr	Cr	Cr	Fe	Fe	Fe	Cr	Cr	Cr	Cr	Cr	Ni	Fe	Fe	Fe	Fe	Fe	Fe	Fe	Fe	Cr	Cr	Cr	Fe	Cr	Cr	Fe
Fe	Fe	Fe	Cr	Cr	Cr	Fe	Fe	Fe	Cr	Cr	Cr	Cr	Cr	Ni	Fe	Fe	Fe	Fe	Fe	Fe	Fe	Fe	Cr	Cr	Cr	Cr	Fe	Cr	Fe
Fe	Fe	Fe	Cr	Cr	Cr	Fe	Fe	Fe	Fe	Cr	Cr	Cr	Cr	Ni	Fe	Fe	Fe	Fe	Fe	Fe	Cr	Fe	Fe	Cr	Cr	Cr	Cr	Cr	Fe
Fe	Fe	Fe	Cr	Cr	Cr	Fe	Fe	Fe	Cr	Fe	Cr	Cr	Cr	Ni	Fe	Fe	Fe	Fe	Fe	Fe	Cr	Fe	Fe	Cr	Cr	Cr	Cr	Cr	Fe
Fe	Fe	Fe	Cr	Cr	Cr	Fe	Fe	Fe	Cr	Cr	Fe	Cr	Cr	Ni	Fe	Fe	Fe	Fe	Fe	Fe	Cr	Fe	Fe	Cr	Cr	Cr	Cr	Cr	Fe
Fe	Fe	Fe	Cr	Cr	Cr	Fe	Fe	Fe	Cr	Cr	Cr	Fe	Cr	Ni	Fe	Fe	Fe	Fe	Fe	Fe	Cr	Fe	Fe	Cr	Cr	Cr	Cr	Cr	Fe
Fe	Fe	Fe	Cr	Cr	Cr	Fe	Fe	Fe	Cr	Cr	Cr	Cr	Fe	Ni	Fe	Fe	Fe	Fe	Fe	Fe	Cr	Fe	Fe	Cr	Cr	Cr	Cr	Cr	Fe
Fe	Fe	Fe	Fe	Cr	Cr	Fe	Fe	Fe	Cr	Cr	Cr	Cr	Cr	Ni	Fe	Fe	Fe	Fe	Fe	Fe	Cr	Fe	Fe	Cr	Cr	Cr	Cr	Cr	Fe
Fe	Fe	Fe	Cr	Fe	Cr	Fe	Fe	Fe	Cr	Cr	Cr	Cr	Cr	Ni	Fe	Fe	Fe	Fe	Fe	Fe	Cr	Fe	Fe	Cr	Cr	Cr	Cr	Cr	Fe
Fe	Fe	Fe	Cr	Cr	Fe	Fe	Fe	Fe	Cr	Cr	Cr	Cr	Cr	Ni	Fe	Fe	Fe	Fe	Fe	Fe	Cr	Fe	Fe	Cr	Cr	Cr	Cr	Cr	Fe
Fe	Fe	Fe	Fe	Cr	Cr	Fe	Fe	Cr	Fe	Cr	Cr	Cr	Cr	Ni	Fe	Fe	Fe	Fe	Fe	Fe	Cr	Fe	Fe	Cr	Cr	Cr	Cr	Cr	Fe
Fe	Fe	Fe	Cr	Fe	Cr	Fe	Fe	Cr	Fe	Cr	Cr	Cr	Cr	Ni	Fe	Fe	Fe	Fe	Fe	Fe	Cr	Fe	Fe	Cr	Cr	Cr	Cr	Cr	Fe
Fe	Cr	Fe	Cr	Cr	Cr	Fe	Fe	Fe	Cr	Cr	Cr	Cr	Cr	Ni	Fe	Fe	Fe	Fe	Fe	Fe	Cr	Fe	Fe	Cr	Cr	Cr	Cr	Cr	Fe
Fe	Cr	Fe	Cr	Cr	Cr	Fe	Fe	Cr	Fe	Cr	Cr	Cr	Cr	Ni	Fe	Fe	Fe	Fe	Fe	Fe	Cr	Fe	Fe	Cr	Cr	Cr	Cr	Cr	Fe
Fe	Cr	Fe	Cr	Cr	Cr	Fe	Fe	Cr	Cr	Fe	Cr	Cr	Cr	Ni	Fe	Fe	Fe	Fe	Fe	Fe	Cr	Fe	Fe	Cr	Cr	Cr	Cr	Cr	Fe
Fe	Cr	Fe	Cr	Cr	Cr	Fe	Fe	Cr	Cr	Cr	Fe	Cr	Cr	Ni	Fe	Fe	Fe	Fe	Fe	Fe	Cr	Fe	Fe	Cr	Cr	Cr	Cr	Cr	Fe
Fe	Cr	Fe	Cr	Cr	Cr	Fe	Fe	Cr	Cr	Cr	Cr	Fe	Cr	Ni	Fe	Fe	Fe	Fe	Fe	Fe	Cr	Fe	Fe	Cr	Cr	Cr	Cr	Cr	Fe
Fe	Fe	Cr	Cr	Cr	Cr	Fe	Fe	Fe	Cr	Cr	Cr	Cr	Cr	Ni	Fe	Fe	Fe	Fe	Fe	Fe	Cr	Fe	Fe	Cr	Cr	Cr	Cr	Cr	Fe
Fe	Fe	Cr	Cr	Cr	Cr	Fe	Fe	Cr	Fe	Cr	Cr	Cr	Cr	Ni	Fe	Fe	Fe	Fe	Fe	Fe	Cr	Fe	Fe	Cr	Cr	Cr	Cr	Cr	Fe
Fe	Fe	Cr	Cr	Cr	Cr	Fe	Fe	Cr	Cr	Fe	Cr	Cr	Cr	Ni	Fe	Fe	Fe	Fe	Fe	Fe	Cr	Fe	Fe	Cr	Cr	Cr	Cr	Cr	Fe
Fe	Fe	Cr	Cr	Cr	Cr	Fe	Fe	Cr	Cr	Cr	Fe	Cr	Cr	Ni	Fe	Fe	Fe	Fe	Fe	Fe	Cr	Fe	Fe	Cr	Cr	Cr	Cr	Cr	Fe
Fe	Fe	Cr	Cr	Cr	Cr	Fe	Fe	Cr	Cr	Cr	Cr	Fe	Cr	Ni	Fe	Fe	Fe	Fe	Fe	Fe	Cr	Fe	Fe	Cr	Cr	Cr	Cr	Cr	Fe
Fe	Fe	Fe	Cr	Cr	Cr	Fe	Cr	Fe	Cr	Cr	Cr	Cr	Cr	Ni	Fe	Fe	Fe	Fe	Fe	Fe	Cr	Fe	Fe	Cr	Cr	Cr	Cr	Cr	Fe
Fe	Fe	Fe	Cr	Cr	Cr	Fe	Cr	Cr	Fe	Cr	Cr	Cr	Cr	Ni	Fe	Fe	Fe	Fe	Fe	Fe	Cr	Fe	Fe	Cr	Cr	Cr	Cr	Cr	Fe
Fe	Fe	Fe	Cr	Cr	Cr	Fe	Cr	Cr	Cr	Fe	Cr	Cr	Cr	Ni	Fe	Fe	Fe	Fe	Fe	Fe	Cr	Fe	Fe	Cr	Cr	Cr	Cr	Cr	Fe
Fe	Fe	Fe	Cr	Cr	Cr	Fe	Cr	Cr	Cr	Cr	Fe	Cr	Cr	Ni	Fe	Fe	Fe	Fe	Fe	Fe	Cr	Fe	Fe	Cr	Cr	Cr	Cr	Cr	Fe
Fe	Fe	Fe	Cr	Cr	Cr	Fe	Cr	Cr	Cr	Cr	Cr	Fe	Cr	Ni	Fe	Fe	Fe	Fe	Fe	Fe	Cr	Fe	Fe	Cr	Cr	Cr	Cr	Cr	Fe
Fe	Fe	Fe	Cr	Cr	Cr	Fe	Fe	Fe	Cr	Cr	Cr	Cr	Cr	Ni	Cr	Fe	Fe	Fe	Fe	Fe	Cr	Fe	Fe	Cr	Cr	Cr	Cr	Cr	Fe
Fe	Fe	Fe	Cr	Cr	Cr	Fe	Fe	Fe	Cr	Cr	Cr	Cr	Cr	Ni	Fe	Cr	Fe	Fe	Fe	Fe	Cr	Fe	Fe	Cr	Cr	Cr	Cr	Cr	Fe
Fe	Fe	Fe	Cr	Cr	Cr	Fe	Fe	Fe	Cr	Cr	Cr	Cr	Cr	Ni	Fe	Fe	Cr	Fe	Fe	Fe	Cr	Fe	Fe	Cr	Cr	Cr	Cr	Cr	Fe
Fe	Fe	Fe	Cr	Cr	Cr	Fe	Fe	Fe	Cr	Cr	Cr	Cr	Cr	Ni	Fe	Fe	Fe	Cr	Fe	Fe	Cr	Fe	Fe	Cr	Cr	Cr	Cr	Cr	Fe
Fe	Fe	Fe	Cr	Cr	Cr	Fe	Fe	Fe	Cr	Cr	Cr	Cr	Cr	Ni	Fe	Fe	Fe	Fe	Cr	Fe	Cr	Fe	Fe	Cr	Cr	Cr	Cr	Cr	Fe
Fe	Fe	Fe	Cr	Cr	Cr	Fe	Fe	Fe	Cr	Cr	Cr	Cr	Cr	Ni	Fe	Fe	Fe	Fe	Fe	Fe	Cr	Fe	Cr	Cr	Cr	Cr	Cr	Cr	Fe
Fe	Fe	Fe	Cr	Cr	Cr	Fe	Fe	Fe	Cr	Cr	Cr	Cr	Cr	Ni	Fe	Fe	Fe	Fe	Fe	Cr	Fe	Fe	Cr	Cr	Cr	Cr	Cr	Cr	Fe
Fe	Fe	Fe	Cr	Cr	Cr	Fe	Fe	Fe	Cr	Cr	Cr	Cr	Cr	Ni	Fe	Fe	Fe	Fe	Cr	Fe	Fe	Fe	Cr	Cr	Cr	Cr	Cr	Cr	Fe
Fe	Fe	Fe	Cr	Cr	Cr	Fe	Fe	Fe	Cr	Cr	Cr	Cr	Cr	Ni	Fe	Fe	Fe	Cr	Fe	Fe	Fe	Fe	Cr	Cr	Cr	Cr	Cr	Cr	Fe
Fe	Fe	Fe	Cr	Cr	Cr	Fe	Fe	Fe	Cr	Cr	Cr	Cr	Cr	Ni	Fe	Fe	Cr	Fe	Fe	Fe	Fe	Fe	Cr	Cr	Cr	Cr	Cr	Cr	Fe
Fe	Fe	Fe	Cr	Cr	Cr	Fe	Fe	Fe	Cr	Cr	Cr	Cr	Cr	Fe	Fe	Fe	Fe	Fe	Fe	Fe	Cr	Ni	Fe	Fe	Cr	Cr	Cr	Cr	Fe
Fe	Fe	Fe	Cr	Cr	Cr	Fe	Fe	Fe	Cr	Cr	Cr	Cr	Cr	Fe	Fe	Fe	Fe	Fe	Fe	Fe	Cr	Ni	Fe	Cr	Fe	Cr	Cr	Cr	Fe
Fe	Fe	Fe	Cr	Cr	Cr	Fe	Fe	Fe	Cr	Cr	Cr	Cr	Cr	Fe	Fe	Fe	Fe	Fe	Fe	Fe	Cr	Ni	Fe	Cr	Cr	Fe	Cr	Cr	Fe
Fe	Fe	Fe	Cr	Cr	Cr	Fe	Fe	Fe	Cr	Cr	Cr	Cr	Cr	Fe	Fe	Fe	Fe	Fe	Fe	Fe	Cr	Ni	Fe	Cr	Cr	Cr	Fe	Cr	Fe
Fe	Fe	Fe	Cr	Cr	Cr	Fe	Fe	Fe	Cr	Cr	Cr	Cr	Cr	Fe	Fe	Fe	Fe	Fe	Fe	Fe	Cr	Ni	Fe	Cr	Cr	Cr	Cr	Fe	Fe
Fe	Fe	Fe	Cr	Cr	Cr	Fe	Fe	Fe	Cr	Cr	Cr	Cr	Cr	Fe	Fe	Fe	Fe	Fe	Fe	Fe	Fe	Ni	Fe	Cr	Cr	Cr	Cr	Cr	Fe
Fe	Fe	Fe	Cr	Cr	Cr	Fe	Fe	Fe	Cr	Cr	Cr	Cr	Cr	Fe	Fe	Fe	Fe	Fe	Fe	Fe	Fe	Ni	Cr	Fe	Cr	Cr	Cr	Cr	Fe
Fe	Fe	Fe	Cr	Cr	Cr	Fe	Fe	Fe	Cr	Cr	Cr	Cr	Cr	Fe	Fe	Fe	Fe	Fe	Fe	Fe	Fe	Ni	Cr	Cr	Fe	Cr	Cr	Cr	Fe
Fe	Fe	Fe	Cr	Cr	Cr	Fe	Fe	Fe	Cr	Cr	Cr	Cr	Cr	Fe	Fe	Fe	Fe	Fe	Fe	Fe	Fe	Ni	Cr	Cr	Cr	Fe	Cr	Cr	Fe
Fe	Fe	Fe	Cr	Cr	Cr	Fe	Fe	Fe	Cr	Cr	Cr	Cr	Cr	Fe	Fe	Fe	Fe	Fe	Fe	Fe	Fe	Ni	Cr	Cr	Cr	Cr	Fe	Cr	Fe
Fe	Fe	Fe	Cr	Cr	Cr	Fe	Fe	Fe	Fe	Cr	Cr	Cr	Cr	Fe	Fe	Fe	Fe	Fe	Fe	Fe	Cr	Ni	Fe	Cr	Cr	Cr	Cr	Cr	Fe
Fe	Fe	Fe	Cr	Cr	Cr	Fe	Fe	Fe	Cr	Fe	Cr	Cr	Cr	Fe	Fe	Fe	Fe	Fe	Fe	Fe	Cr	Ni	Fe	Cr	Cr	Cr	Cr	Cr	Fe
Fe	Fe	Fe	Cr	Cr	Cr	Fe	Fe	Fe	Cr	Cr	Fe	Cr	Cr	Fe	Fe	Fe	Fe	Fe	Fe	Fe	Cr	Ni	Fe	Cr	Cr	Cr	Cr	Cr	Fe
Fe	Fe	Fe	Cr	Cr	Cr	Fe	Fe	Fe	Cr	Cr	Cr	Fe	Cr	Fe	Fe	Fe	Fe	Fe	Fe	Fe	Cr	Ni	Fe	Cr	Cr	Cr	Cr	Cr	Fe
Fe	Fe	Fe	Cr	Cr	Cr	Fe	Fe	Fe	Cr	Cr	Cr	Cr	Fe	Fe	Fe	Fe	Fe	Fe	Fe	Fe	Cr	Ni	Fe	Cr	Cr	Cr	Cr	Cr	Fe
Fe	Fe	Fe	Fe	Cr	Cr	Fe	Fe	Fe	Cr	Cr	Cr	Cr	Cr	Fe	Fe	Fe	Fe	Fe	Fe	Fe	Cr	Ni	Fe	Cr	Cr	Cr	Cr	Cr	Fe
Fe	Fe	Fe	Cr	Fe	Cr	Fe	Fe	Fe	Cr	Cr	Cr	Cr	Cr	Fe	Fe	Fe	Fe	Fe	Fe	Fe	Cr	Ni	Fe	Cr	Cr	Cr	Cr	Cr	Fe
Fe	Fe	Fe	Cr	Cr	Fe	Fe	Fe	Fe	Cr	Cr	Cr	Cr	Cr	Fe	Fe	Fe	Fe	Fe	Fe	Fe	Cr	Ni	Fe	Cr	Cr	Cr	Cr	Cr	Fe
Fe	Fe	Fe	Fe	Cr	Cr	Fe	Fe	Cr	Fe	Cr	Cr	Cr	Cr	Fe	Fe	Fe	Fe	Fe	Fe	Fe	Cr	Ni	Fe	Cr	Cr	Cr	Cr	Cr	Fe
Fe	Fe	Fe	Cr	Fe	Cr	Fe	Fe	Cr	Fe	Cr	Cr	Cr	Cr	Fe	Fe	Fe	Fe	Fe	Fe	Fe	Cr	Ni	Fe	Cr	Cr	Cr	Cr	Cr	Fe
Fe	Cr	Fe	Cr	Cr	Cr	Fe	Fe	Fe	Cr	Cr	Cr	Cr	Cr	Fe	Fe	Fe	Fe	Fe	Fe	Fe	Cr	Ni	Fe	Cr	Cr	Cr	Cr	Cr	Fe
Fe	Cr	Fe	Cr	Cr	Cr	Fe	Fe	Cr	Fe	Cr	Cr	Cr	Cr	Fe	Fe	Fe	Fe	Fe	Fe	Fe	Cr	Ni	Fe	Cr	Cr	Cr	Cr	Cr	Fe
Fe	Cr	Fe	Cr	Cr	Cr	Fe	Fe	Cr	Cr	Fe	Cr	Cr	Cr	Fe	Fe	Fe	Fe	Fe	Fe	Fe	Cr	Ni	Fe	Cr	Cr	Cr	Cr	Cr	Fe
Fe	Cr	Fe	Cr	Cr	Cr	Fe	Fe	Cr	Cr	Cr	Fe	Cr	Cr	Fe	Fe	Fe	Fe	Fe	Fe	Fe	Cr	Ni	Fe	Cr	Cr	Cr	Cr	Cr	Fe
Fe	Cr	Fe	Cr	Cr	Cr	Fe	Fe	Cr	Cr	Cr	Cr	Fe	Cr	Fe	Fe	Fe	Fe	Fe	Fe	Fe	Cr	Ni	Fe	Cr	Cr	Cr	Cr	Cr	Fe
Fe	Fe	Cr	Cr	Cr	Cr	Fe	Fe	Fe	Cr	Cr	Cr	Cr	Cr	Fe	Fe	Fe	Fe	Fe	Fe	Fe	Cr	Ni	Fe	Cr	Cr	Cr	Cr	Cr	Fe
Fe	Fe	Cr	Cr	Cr	Cr	Fe	Fe	Cr	Fe	Cr	Cr	Cr	Cr	Fe	Fe	Fe	Fe	Fe	Fe	Fe	Cr	Ni	Fe	Cr	Cr	Cr	Cr	Cr	Fe
Fe	Fe	Cr	Cr	Cr	Cr	Fe	Fe	Cr	Cr	Fe	Cr	Cr	Cr	Fe	Fe	Fe	Fe	Fe	Fe	Fe	Cr	Ni	Fe	Cr	Cr	Cr	Cr	Cr	Fe
Fe	Fe	Cr	Cr	Cr	Cr	Fe	Fe	Cr	Cr	Cr	Fe	Cr	Cr	Fe	Fe	Fe	Fe	Fe	Fe	Fe	Cr	Ni	Fe	Cr	Cr	Cr	Cr	Cr	Fe
Fe	Fe	Cr	Cr	Cr	Cr	Fe	Fe	Cr	Cr	Cr	Cr	Fe	Cr	Fe	Fe	Fe	Fe	Fe	Fe	Fe	Cr	Ni	Fe	Cr	Cr	Cr	Cr	Cr	Fe
Fe	Fe	Fe	Cr	Cr	Cr	Fe	Cr	Fe	Cr	Cr	Cr	Cr	Cr	Fe	Fe	Fe	Fe	Fe	Fe	Fe	Cr	Ni	Fe	Cr	Cr	Cr	Cr	Cr	Fe
Fe	Fe	Fe	Cr	Cr	Cr	Fe	Cr	Cr	Fe	Cr	Cr	Cr	Cr	Fe	Fe	Fe	Fe	Fe	Fe	Fe	Cr	Ni	Fe	Cr	Cr	Cr	Cr	Cr	Fe
Fe	Fe	Fe	Cr	Cr	Cr	Fe	Cr	Cr	Cr	Fe	Cr	Cr	Cr	Fe	Fe	Fe	Fe	Fe	Fe	Fe	Cr	Ni	Fe	Cr	Cr	Cr	Cr	Cr	Fe
Fe	Fe	Fe	Cr	Cr	Cr	Fe	Cr	Cr	Cr	Cr	Fe	Cr	Cr	Fe	Fe	Fe	Fe	Fe	Fe	Fe	Cr	Ni	Fe	Cr	Cr	Cr	Cr	Cr	Fe
Fe	Fe	Fe	Cr	Cr	Cr	Fe	Cr	Cr	Cr	Cr	Cr	Fe	Cr	Fe	Fe	Fe	Fe	Fe	Fe	Fe	Cr	Ni	Fe	Cr	Cr	Cr	Cr	Cr	Fe
Fe	Fe	Fe	Cr	Cr	Cr	Fe	Fe	Fe	Cr	Cr	Cr	Cr	Cr	Fe	Cr	Fe	Fe	Fe	Fe	Fe	Cr	Ni	Fe	Cr	Cr	Cr	Cr	Cr	Fe
Fe	Fe	Fe	Cr	Cr	Cr	Fe	Fe	Fe	Cr	Cr	Cr	Cr	Cr	Fe	Fe	Cr	Fe	Fe	Fe	Fe	Cr	Ni	Fe	Cr	Cr	Cr	Cr	Cr	Fe
Fe	Fe	Fe	Cr	Cr	Cr	Fe	Fe	Fe	Cr	Cr	Cr	Cr	Cr	Fe	Fe	Fe	Cr	Fe	Fe	Fe	Cr	Ni	Fe	Cr	Cr	Cr	Cr	Cr	Fe
Fe	Fe	Fe	Cr	Cr	Cr	Fe	Fe	Fe	Cr	Cr	Cr	Cr	Cr	Fe	Fe	Fe	Fe	Cr	Fe	Fe	Cr	Ni	Fe	Cr	Cr	Cr	Cr	Cr	Fe
Fe	Fe	Fe	Cr	Cr	Cr	Fe	Fe	Fe	Cr	Cr	Cr	Cr	Cr	Fe	Fe	Fe	Fe	Fe	Cr	Fe	Cr	Ni	Fe	Cr	Cr	Cr	Cr	Cr	Fe
Fe	Fe	Fe	Cr	Cr	Cr	Fe	Fe	Fe	Cr	Cr	Cr	Cr	Cr	Fe	Fe	Fe	Fe	Fe	Fe	Fe	Cr	Ni	Cr	Cr	Cr	Cr	Cr	Cr	Fe
Fe	Fe	Fe	Cr	Cr	Cr	Fe	Fe	Fe	Cr	Cr	Cr	Cr	Cr	Fe	Fe	Fe	Fe	Fe	Fe	Cr	Fe	Ni	Cr	Cr	Cr	Cr	Cr	Cr	Fe
Fe	Fe	Fe	Cr	Cr	Cr	Fe	Fe	Fe	Cr	Cr	Cr	Cr	Cr	Fe	Fe	Fe	Fe	Fe	Cr	Fe	Fe	Ni	Cr	Cr	Cr	Cr	Cr	Cr	Fe
Fe	Fe	Fe	Cr	Cr	Cr	Fe	Fe	Fe	Cr	Cr	Cr	Cr	Cr	Fe	Fe	Fe	Fe	Cr	Fe	Fe	Fe	Ni	Cr	Cr	Cr	Cr	Cr	Cr	Fe
Fe	Fe	Fe	Cr	Cr	Cr	Fe	Fe	Fe	Cr	Cr	Cr	Cr	Cr	Fe	Fe	Fe	Cr	Fe	Fe	Fe	Fe	Ni	Cr	Cr	Cr	Cr	Cr	Cr	Fe
