# Supplementary material for: Total energy of sigma-phase Fe–Cr–X (X=Co, Ni) alloys: Calculated and modeled data
Source: Data Brief. 2016 Dec 9;10:454–6. doi: 10.1016/j.dib.2016.11.064 (PMC5198871; doi:10.1016/j.dib.2016.11.064)
Supplement: Supplementary file 4 — Supplementary material [file mmc4.xlsx]

## Sheet: AtomicPositions
Atomic positions
0	0	0
0.5	0.5	0.5
-0.4	-0.4	0
0.4	0.4	0
0.1	0.9	0.5
0.9	0.1	0.5
0.464	0.131	0
-0.464	-0.131	0
0.369	0.964	0.5
0.631	0.036	0.5
0.036	0.631	0.5
0.964	0.369	0.5
0.131	0.464	0
-0.131	-0.464	0
0.74	0.066	0
-0.74	-0.066	0
0.434	0.24	0.5
0.566	-0.24	0.5
-0.24	0.566	0.5
0.24	0.434	0.5
0.066	0.74	0
-0.066	-0.74	0
0.183	0.183	0.252
-0.183	-0.183	0.252
0.317	0.683	0.752
0.683	0.317	0.752
0.317	0.683	0.248
0.683	0.317	0.248
0.183	0.183	-0.252
-0.183	-0.183	-0.252
