# Supplementary material for: Total energy of sigma-phase Fe–Cr–X (X=Co, Ni) alloys: Calculated and modeled data
Source: Data Brief. 2016 Dec 9;10:454–6. doi: 10.1016/j.dib.2016.11.064 (PMC5198871; doi:10.1016/j.dib.2016.11.064)
Supplement: Supplementary file 5 — Supplementary material [file mmc5.xlsx]

## Sheet: PolinomialCoefficients
PolynomialCoefficients FeCrCo
	tFe,tCr,tCo,tNi denotes the total numbers of constituent atoms (Fe, Cr or Co) in the unit cell
	nFeA,nFeB, ... nFeE denotes the numbers of Fe atoms in sublattice A, B, ... E, respectively
	nCrA,nCrB, ... nCrE denotes the numbers of Cr atoms in sublattice A, B, ... E, respectively
E =
-4.07475
-2.08454844933330E+0003*tCr
-2.52266371680338E+0003*tFe
-2.76057872185638E+0003*tCo
+8.59344669550262E-0002*nCrA
-4.83031437599294E-0003*nCrB
-2.76651303435433E-0002*nCrC
+2.12681454920586E-0002*nCrD
-2.46305780176311E-0002*nCrE
+4.39880754142435E-0003*nFeA
+3.16018577760074E-0002*nFeB
-1.51009174184522E-0002*nFeC
+2.33502626317783E-0002*nFeD
+3.52896250922632E-0002*nFeE
-6.15274867825828E-0003*nCrA*nCrA
-7.55857329879247E-0004*nCrB*nCrB
+3.95501246750577E-0004*nCrC*nCrC
-8.37620714156845E-0004*nCrD*nCrD
-2.00446374424162E-0003*nCrE*nCrE
+3.38563658871833E-0003*nFeA*nFeA
-3.73464318698432E-0003*nFeB*nFeB
-1.19253764406703E-0003*nFeC*nFeC
-5.07284593619067E-0004*nFeD*nFeD
+4.90534384323275E-0004*nFeE*nFeE
+7.37119493491230E-0005*nCrA*nCrB
-4.58418467441864E-0003*nCrA*nCrC
-1.83402552710435E-0003*nCrA*nCrD
+2.96772259312509E-0003*nCrA*nCrE
+7.40155719613653E-0003*nCrA*nFeA
-3.12240706559420E-0003*nCrA*nFeB
+3.85037649150770E-0003*nCrA*nFeC
-5.53093849494564E-0003*nCrA*nFeD
-4.30471355973050E-0003*nCrA*nFeE
-2.72813531983092E-0003*nCrB*nCrC
-7.83729623877640E-0004*nCrB*nCrD
-2.03715839753673E-0003*nCrB*nCrE
-1.75186432354900E-0003*nCrB*nFeA
-2.14447886008711E-0003*nCrB*nFeB
+4.04683940716530E-0004*nCrB*nFeC
+1.32683373237055E-0003*nCrB*nFeD
-3.25373928978304E-0003*nCrB*nFeE
+5.40825419860305E-0004*nCrC*nCrD
+1.63166882835839E-0003*nCrC*nCrE
-8.85552024746585E-0004*nCrC*nFeA
-1.27947114782577E-0003*nCrC*nFeB
-6.93852535428461E-0004*nCrC*nFeC
+3.29110474693145E-0005*nCrC*nFeD
+1.06420588004649E-0003*nCrC*nFeE
+4.17947687425723E-0003*nCrD*nCrE
-2.52814741999844E-0003*nCrD*nFeA
-1.19830416764436E-0003*nCrD*nFeB
+1.99569644179681E-0003*nCrD*nFeC
-9.24247285877508E-0004*nCrD*nFeD
-8.71202706559020E-0004*nCrD*nFeE
+6.40465674336579E-0003*nCrE*nFeA
-2.81680427944284E-0003*nCrE*nFeB
+7.21184626180604E-0004*nCrE*nFeC
+2.52258284583275E-0003*nCrE*nFeD
-2.62870710088713E-0003*nCrE*nFeE
+2.96914345376081E-0003*nFeA*nFeB
+7.69342628571126E-0003*nFeA*nFeC
-3.69682578222979E-0003*nFeA*nFeD
-1.44761182799477E-0003*nFeA*nFeE
-3.41204998068833E-0004*nFeB*nFeC
+2.20361425938732E-0003*nFeB*nFeD
-6.37838077088987E-0004*nFeB*nFeE
+6.59475735083822E-0004*nFeC*nFeD
+1.74427813584165E-0003*nFeC*nFeE
-2.01860318415325E-0003*nFeD*nFeE
