# Supplementary material for: Total energy of sigma-phase Fe–Cr–X (X=Co, Ni) alloys: Calculated and modeled data
Source: Data Brief. 2016 Dec 9;10:454–6. doi: 10.1016/j.dib.2016.11.064 (PMC5198871; doi:10.1016/j.dib.2016.11.064)
Supplement: Supplementary file 7 — Supplementary material [file mmc7.xlsx]

## Sheet: TotalEnergies
TotalEnergies.FeCrCo (in Ry=13.6 eV).
1st column - values determined from KKR electronic structure calculations
2nd column - values determined from the polynomial fit
-69939.3	-69939.2
-69939.4	-69939.3
-69939.1	-69939.1
-69939.1	-69939.1
-69939.2	-69939.2
-69939.1	-69939.1
-69939.3	-69939.2
-69939.2	-69939.2
-69939.3	-69939.3
-69939	-69939
-69939.1	-69939.1
-69939.2	-69939.2
-69939.2	-69939.2
-69939.3	-69939.2
-69939.3	-69939.3
-69939.2	-69939.2
-69939.3	-69939.3
-69939.3	-69939.3
-69939.3	-69939.3
-69939.1	-69939.1
-69939.2	-69939.2
-69939.1	-69939.1
-69939.2	-69939.2
-69939.1	-69939.1
-69939.1	-69939.2
-69939.1	-69939.1
-69939.1	-69939.1
-69939.2	-69939.2
-69939.1	-69939.1
-69939.2	-69939.2
-69939.2	-69939.2
-69939.1	-69939.1
-69501.2	-69501.1
-69501.3	-69501.2
-69501	-69501
-69501	-69501
-69501	-69501
-69500.9	-69500.9
-69501.2	-69501.2
-69501.1	-69501.1
-69501.1	-69501.1
-69500.9	-69500.9
-69501	-69501
-69501	-69501
-69501.1	-69501.1
-69501.1	-69501.1
-69501.3	-69501.3
-69501	-69501.1
-69501.2	-69501.2
-69501.2	-69501.2
-69501.2	-69501.2
-69501	-69501
-69501.1	-69501.1
-69501	-69501
-69501	-69501
-69501	-69501
-69501	-69501.1
-69501	-69501
-69501	-69501
-69501.1	-69501.1
-69501	-69501
-69501.1	-69501.1
-69501.1	-69501.1
-69501	-69500.9
-70377.3	-70377.3
-70377.4	-70377.4
-70377.2	-70377.2
-70377.2	-70377.2
-70377.2	-70377.2
-70377.2	-70377.2
-70377.3	-70377.3
-70377.3	-70377.3
-70377.3	-70377.3
-70377.1	-70377.1
-70377.2	-70377.2
-70377.3	-70377.3
-70377.2	-70377.3
-70377.3	-70377.3
-70377.4	-70377.4
-70377.3	-70377.3
-70377.4	-70377.4
-70377.4	-70377.4
-70377.4	-70377.4
-70377.2	-70377.2
-70377.3	-70377.3
-70377.2	-70377.2
-70377.3	-70377.3
-70377.2	-70377.2
-70377.2	-70377.3
-70377.2	-70377.2
-70377.2	-70377.2
-70377.3	-70377.3
-70377.2	-70377.2
-70377.3	-70377.3
-70377.3	-70377.3
-70377.2	-70377.2
-70177.2	-70177.2
-70177.2	-70177.2
-70177	-70177
-70177	-70177
-70177.1	-70177.1
-70177	-70177
-70177.2	-70177.2
-70177.2	-70177.1
-70177.2	-70177.2
-70176.9	-70177
-70177	-70177
-70177.1	-70177
-70177.1	-70177.1
-70177.1	-70177.1
-70177.3	-70177.3
-70177.1	-70177.1
-70177.2	-70177.2
-70177.2	-70177.2
-70177.2	-70177.1
-70177.1	-70177.1
-70177.1	-70177.1
-70177	-70177
-70177.1	-70177.1
-70177	-70177.1
-70177	-70177.1
-70177	-70177
-70177	-70177
-70177.2	-70177.2
-70177	-70177
-70177.2	-70177.2
-70177.1	-70177.2
-70177	-70177
-69701.3	-69701.3
-69701.4	-69701.4
-69701.2	-69701.2
-69701.2	-69701.2
-69701.2	-69701.2
-69701.1	-69701.1
-69701.3	-69701.3
-69701.3	-69701.3
-69701.3	-69701.3
-69701.1	-69701.1
-69701.2	-69701.2
-69701.3	-69701.3
-69701.2	-69701.2
-69701.3	-69701.3
-69701.4	-69701.4
-69701.2	-69701.2
-69701.4	-69701.4
-69701.3	-69701.3
-69701.3	-69701.4
-69701.2	-69701.2
-69701.3	-69701.3
-69701.2	-69701.2
-69701.3	-69701.3
-69701.2	-69701.2
-69701.2	-69701.3
-69701.2	-69701.2
-69701.2	-69701.2
-69701.3	-69701.3
-69701.2	-69701.2
-69701.2	-69701.3
-69701.3	-69701.3
-69701.2	-69701.2
-69263.2	-69263.2
-69263.3	-69263.3
-69263.1	-69263.1
-69263.1	-69263.1
-69263.2	-69263.2
-69263	-69263
-69263.2	-69263.2
-69263.3	-69263.3
-69263.3	-69263.3
-69263	-69263
-69263.1	-69263.1
-69263.1	-69263.2
-69263.1	-69263.1
-69263.2	-69263.2
-69263.3	-69263.3
-69263.1	-69263.2
-69263.3	-69263.3
-69263.2	-69263.2
-69263.3	-69263.3
-69263.1	-69263.1
-69263.2	-69263.2
-69263.1	-69263.1
-69263.1	-69263.1
-69263.1	-69263.1
-69263.1	-69263.2
-69263.1	-69263.1
-69263.1	-69263.1
-69263.2	-69263.2
-69263.1	-69263.1
-69263.2	-69263.2
-69263.2	-69263.2
-69263.1	-69263.1
-70615.3	-70615.3
-70615.4	-70615.3
-70615.1	-70615.1
-70615.1	-70615.1
-70615.2	-70615.2
-70615.1	-70615.1
-70615.3	-70615.3
-70615.3	-70615.3
-70615.3	-70615.3
-70615.1	-70615.1
-70615.2	-70615.2
-70615.2	-70615.2
-70615.2	-70615.2
-70615.3	-70615.3
-70615.3	-70615.3
-70615.2	-70615.2
-70615.3	-70615.3
-70615.3	-70615.3
-70615.3	-70615.3
-70615.2	-70615.2
-70615.2	-70615.2
-70615.1	-70615.1
-70615.2	-70615.2
-70615.2	-70615.2
-70615.1	-70615.2
-70615.1	-70615.1
-70615.1	-70615.1
-70615.3	-70615.3
-70615.1	-70615.1
-70615.3	-70615.3
-70615.2	-70615.2
-70615.1	-70615.1
-70339.6	-70339.7
-70339.6	-70339.6
-70339.5	-70339.5
-70339.7	-70339.7
-70339.5	-70339.6
-70339.6	-70339.6
-70339.5	-70339.5
-70339.6	-70339.6
-70339.6	-70339.6
-70339.6	-70339.6
-70339.6	-70339.6
-70339.7	-70339.7
-70339.6	-70339.6
-70339.6	-70339.5
-70339.7	-70339.7
-70339.6	-70339.6
-70339.6	-70339.6
-70339.6	-70339.6
-70339.7	-70339.7
-70339.6	-70339.6
-70339.6	-70339.6
-70339.5	-70339.6
-70339.5	-70339.5
-70339.7	-70339.7
-70339.6	-70339.6
-70339.5	-70339.5
-70339.6	-70339.6
-70339.6	-70339.6
-70339.6	-70339.6
-70339.5	-70339.5
-70339.6	-70339.6
-70339.7	-70339.7
-69901.5	-69901.5
-69901.5	-69901.5
-69901.4	-69901.4
-69901.5	-69901.5
-69901.6	-69901.6
-69901.5	-69901.5
-69901.5	-69901.5
-69901.5	-69901.5
-69901.6	-69901.6
-69901.4	-69901.4
-69901.6	-69901.6
-69901.7	-69901.7
-69901.5	-69901.5
-69901.5	-69901.5
-69901.4	-69901.4
-69901.5	-69901.5
-69901.5	-69901.4
-69901.5	-69901.5
-69901.5	-69901.5
-69901.5	-69901.5
-69901.5	-69901.5
-69901.4	-69901.4
-69901.6	-69901.5
-69901.5	-69901.5
-69901.5	-69901.5
-69901.4	-69901.4
-69901.4	-69901.5
-69901.4	-69901.4
-69901.5	-69901.6
-69901.5	-69901.5
-69901.5	-69901.5
-69901.5	-69901.5
-70777.6	-70777.6
-70777.7	-70777.7
-70777.6	-70777.6
-70777.7	-70777.7
-70777.8	-70777.8
-70777.7	-70777.7
-70777.7	-70777.7
-70777.7	-70777.7
-70777.7	-70777.7
-70777.6	-70777.6
-70777.8	-70777.8
-70777.9	-70777.9
-70777.7	-70777.7
-70777.7	-70777.7
-70777.6	-70777.6
-70777.7	-70777.7
-70777.7	-70777.7
-70777.7	-70777.7
-70777.7	-70777.7
-70777.7	-70777.7
-70777.7	-70777.7
-70777.6	-70777.6
-70777.7	-70777.7
-70777.7	-70777.7
-70777.7	-70777.7
-70777.6	-70777.6
-70777.6	-70777.6
-70777.6	-70777.6
-70777.7	-70777.7
-70777.7	-70777.7
-70777.7	-70777.7
-70777.6	-70777.7
-70577.5	-70577.5
-70577.5	-70577.5
-70577.5	-70577.5
-70577.6	-70577.6
-70577.6	-70577.6
-70577.5	-70577.5
-70577.6	-70577.5
-70577.5	-70577.5
-70577.7	-70577.7
-70577.4	-70577.4
-70577.6	-70577.6
-70577.7	-70577.7
-70577.5	-70577.5
-70577.5	-70577.5
-70577.5	-70577.5
-70577.5	-70577.5
-70577.5	-70577.5
-70577.6	-70577.6
-70577.4	-70577.5
-70577.6	-70577.5
-70577.5	-70577.5
-70577.5	-70577.5
-70577.5	-70577.5
-70577.5	-70577.5
-70577.5	-70577.6
-70577.5	-70577.5
-70577.5	-70577.5
-70577.4	-70577.4
-70577.6	-70577.6
-70577.5	-70577.5
-70577.6	-70577.5
-70577.5	-70577.5
-70101.6	-70101.6
-70101.6	-70101.6
-70101.6	-70101.6
-70101.7	-70101.7
-70101.7	-70101.7
-70101.7	-70101.7
-70101.6	-70101.6
-70101.6	-70101.6
-70101.7	-70101.7
-70101.6	-70101.6
-70101.7	-70101.7
-70101.8	-70101.8
-70101.6	-70101.6
-70101.7	-70101.7
-70101.6	-70101.6
-70101.6	-70101.6
-70101.7	-70101.7
-70101.7	-70101.7
-70101.7	-70101.7
-70101.7	-70101.7
-70101.7	-70101.7
-70101.6	-70101.6
-70101.7	-70101.7
-70101.7	-70101.7
-70101.7	-70101.6
-70101.6	-70101.6
-70101.6	-70101.6
-70101.6	-70101.6
-70101.7	-70101.7
-70101.6	-70101.6
-70101.7	-70101.7
-70101.6	-70101.6
-71015.6	-71015.6
-71015.6	-71015.6
-71015.6	-71015.6
-71015.6	-71015.6
-71015.6	-71015.7
-71015.6	-71015.6
-71015.6	-71015.6
-71015.6	-71015.6
-71015.7	-71015.7
-71015.5	-71015.5
-71015.7	-71015.7
-71015.8	-71015.8
-71015.6	-71015.6
-71015.6	-71015.6
-71015.6	-71015.6
-71015.6	-71015.5
-71015.6	-71015.6
-71015.7	-71015.7
-71015.6	-71015.6
-71015.6	-71015.6
-71015.6	-71015.6
-71015.6	-71015.6
-71015.6	-71015.6
-71015.7	-71015.7
-71015.6	-71015.6
-71015.5	-71015.5
-71015.5	-71015.5
-71015.5	-71015.5
-71015.6	-71015.7
-71015.6	-71015.6
-71015.6	-71015.6
-71015.6	-71015.6
-69663.5	-69663.5
-69663.5	-69663.5
-69663.5	-69663.5
-69663.6	-69663.6
-69663.6	-69663.6
-69663.6	-69663.6
-69663.6	-69663.5
-69663.5	-69663.5
-69663.6	-69663.6
-69663.5	-69663.5
-69663.6	-69663.6
-69663.7	-69663.7
-69663.5	-69663.5
-69663.6	-69663.6
-69663.5	-69663.5
-69663.5	-69663.5
-69663.5	-69663.5
-69663.6	-69663.6
-69663.6	-69663.6
-69663.6	-69663.6
-69663.6	-69663.6
-69663.5	-69663.5
-69663.7	-69663.6
-69663.6	-69663.6
-69663.6	-69663.6
-69663.5	-69663.5
-69663.5	-69663.5
-69663.5	-69663.5
-69663.6	-69663.7
-69663.6	-69663.5
-69663.6	-69663.6
-69663.6	-69663.6
-69825.9	-69825.9
-69825.9	-69825.9
-69826.1	-69826.1
-69825.9	-69825.9
-69826	-69826
-69826	-69826
-69826	-69826
-69826.1	-69826.1
-69826	-69826
-69825.9	-69825.9
-69826	-69826
-69826	-69826.1
-69826	-69826
-69826	-69826
-69826	-69826
-69826.1	-69826.1
-69826	-69826
-69826	-69826
-69826.1	-69826.1
-69825.9	-69825.9
-69826	-69826
-69826	-69826
-69826.1	-69826
-69826	-69826
-69825.9	-69825.9
-69825.9	-69825.9
-69825.9	-69825.9
-69825.9	-69825.9
-69826	-69826
-69825.9	-69825.9
-69826	-69826
-69826	-69826
-69387.8	-69387.8
-69387.8	-69387.8
-69388	-69388
-69387.9	-69387.9
-69387.9	-69387.9
-69387.9	-69388
-69387.9	-69387.9
-69388	-69388
-69387.9	-69387.9
-69387.8	-69387.8
-69387.9	-69387.9
-69388	-69388
-69387.9	-69387.9
-69387.9	-69387.9
-69387.9	-69387.9
-69388	-69388
-69387.9	-69387.9
-69387.9	-69387.9
-69388	-69388
-69387.8	-69387.8
-69387.9	-69387.9
-69387.9	-69387.9
-69388	-69388
-69387.9	-69387.9
-69387.8	-69387.9
-69387.8	-69387.8
-69387.9	-69387.9
-69387.8	-69387.8
-69387.9	-69387.9
-69387.9	-69387.9
-69387.9	-69387.9
-69387.9	-69387.9
-70264	-70264
-70264	-70264
-70264.2	-70264.2
-70264	-70264
-70264.1	-70264.1
-70264.1	-70264.1
-70264	-70264.1
-70264.2	-70264.1
-70264	-70264.1
-70264	-70264
-70264.1	-70264.1
-70264.1	-70264.1
-70264.1	-70264.1
-70264.1	-70264.1
-70264.1	-70264.1
-70264.2	-70264.2
-70264.1	-70264.1
-70264.1	-70264.1
-70264.2	-70264.2
-70264	-70264
-70264.1	-70264.1
-70264.1	-70264.1
-70264.1	-70264.1
-70264.1	-70264.1
-70264	-70264
-70264	-70264
-70264.1	-70264.1
-70264.1	-70264.1
-70264.1	-70264.1
-70264.1	-70264.1
-70264.1	-70264.1
-70264.1	-70264.1
-70063.9	-70063.9
-70063.8	-70063.8
-70064	-70064
-70063.9	-70063.9
-70063.9	-70063.9
-70064	-70064
-70063.9	-70063.9
-70064	-70064
-70063.9	-70063.9
-70063.8	-70063.8
-70063.9	-70063.9
-70064	-70064
-70063.9	-70063.9
-70063.9	-70063.9
-70063.9	-70063.9
-70064	-70064
-70063.9	-70063.9
-70063.9	-70063.9
-70064	-70064
-70063.8	-70063.8
-70063.9	-70063.9
-70063.9	-70063.9
-70064	-70064
-70063.9	-70063.9
-70063.9	-70063.9
-70063.9	-70063.9
-70063.9	-70063.9
-70063.8	-70063.9
-70063.9	-70063.9
-70063.9	-70063.9
-70063.9	-70063.9
-70063.9	-70063.9
-69588	-69588
-69588	-69588
-69588.1	-69588.1
-69588	-69588
-69588	-69588.1
-69588.1	-69588.1
-69588.1	-69588.1
-69588.1	-69588.1
-69588	-69588
-69588	-69588
-69588	-69588
-69588.1	-69588.1
-69588.1	-69588.1
-69588	-69588
-69588.1	-69588.1
-69588.1	-69588.1
-69588.1	-69588.1
-69588.1	-69588.1
-69588.2	-69588.2
-69587.9	-69588
-69588.1	-69588.1
-69588	-69588
-69588.1	-69588.1
-69588.1	-69588.1
-69588	-69588
-69588	-69588
-69588.1	-69588
-69588	-69588
-69588.1	-69588
-69588.1	-69588.1
-69588.1	-69588.1
-69588	-69588
-70501.9	-70501.9
-70501.9	-70501.9
-70502.1	-70502.1
-70502	-70502
-70502	-70502
-70502	-70502.1
-70502	-70502
-70502.1	-70502.1
-70502	-70502
-70501.9	-70501.9
-70502	-70502
-70502.1	-70502.1
-70502	-70502
-70501.9	-70502
-70502	-70502
-70502.1	-70502.1
-70502	-70502
-70502	-70502
-70502.1	-70502.1
-70501.9	-70501.9
-70502	-70502
-70502	-70502
-70502.1	-70502.1
-70502	-70502
-70501.9	-70502
-70502	-70502
-70502	-70502
-70501.9	-70502
-70502	-70502
-70502	-70502
-70502	-70502
-70502	-70502
-69149.9	-69149.9
-69149.9	-69149.9
-69150	-69150
-69149.9	-69149.9
-69150	-69150
-69150.1	-69150.1
-69150	-69150
-69150	-69150
-69149.9	-69149.9
-69149.9	-69149.9
-69149.9	-69149.9
-69150	-69150
-69150	-69150
-69149.9	-69150
-69150	-69150
-69150	-69150
-69150	-69150
-69150	-69150
-69150.1	-69150.1
-69149.9	-69149.9
-69150	-69150
-69150	-69149.9
-69150	-69150
-69150	-69150
-69149.9	-69149.9
-69149.9	-69149.9
-69149.9	-69149.9
-69149.9	-69149.9
-69150	-69150
-69149.9	-69149.9
-69150	-69150
-69149.9	-69149.9
