# Supplementary material for: Total energy of sigma-phase Fe–Cr–X (X=Co, Ni) alloys: Calculated and modeled data
Source: Data Brief. 2016 Dec 9;10:454–6. doi: 10.1016/j.dib.2016.11.064 (PMC5198871; doi:10.1016/j.dib.2016.11.064)
Supplement: Supplementary file 8 — Supplementary material [file mmc8.xlsx]

## Sheet: TotalEnergies
TotalEnergies.FeCrNi (in Ry=13.6 eV).
1st column - values determined from KKR electronic structure calculations
2nd column - values determined from the polynomial fit
-69601.1	-69601.1
-69601.1	-69601.1
-69601.1	-69601.1
-69601.1	-69601.1
-69601.1	-69601.1
-69601.1	-69601.1
-69601.1	-69601.1
-69601.1	-69601.1
-69601.1	-69601.1
-69601.1	-69601.1
-69601.1	-69601.1
-69601.1	-69601.1
-69601.1	-69601.1
-69601.1	-69601.1
-69601.1	-69601.1
-69601.1	-69601.1
-69601.1	-69601.1
-69601.1	-69601.1
-69601.1	-69601.1
-69601.1	-69601.1
-69601.1	-69601.1
-69601.1	-69601.1
-69601.1	-69601.1
-69601.1	-69601.1
-69601.1	-69601.1
-69601.1	-69601.1
-69601.1	-69601.1
-69601.1	-69601.1
-72331	-72331
-72331	-72331
-72330.9	-72330.9
-71454.8	-71454.8
-72330.9	-72331
-71454.8	-71454.8
-72331	-72331
-72331.1	-72331
-71016.8	-71016.8
-72331	-72331
-72331	-72331
-72331	-72331
-71892.9	-71892.9
-72331	-72331
-71016.8	-71016.8
-71016.8	-71016.8
-72331	-72331
-71454.8	-71454.8
-71454.9	-71454.8
-71892.9	-71892.9
-70039.2	-70039.2
-70039.2	-70039.2
-70039.2	-70039.2
-70039.2	-70039.2
-70039.2	-70039.2
-70039.2	-70039.2
-70039.2	-70039.2
-70039.2	-70039.2
-70039.2	-70039.2
-70039.2	-70039.2
-70039.2	-70039.2
-70039.2	-70039.2
-70039.2	-70039.2
-70039.2	-70039.2
-70039.2	-70039.2
-70039.2	-70039.2
-70039.2	-70039.2
-70039.2	-70039.2
-70039.2	-70039.2
-70039.2	-70039.2
-69163	-69163
-69163	-69163
-69163	-69163
-69163	-69163
-69163	-69163
-69163	-69163.1
-69163	-69163.1
-69163.1	-69163.1
-69163.1	-69163.1
-69163.1	-69163.1
-69163	-69163
-69163	-69163
-69163	-69163
-69163	-69163
-69163.1	-69163
-69163	-69163
-69163	-69163
-69163	-69163
-69163	-69163
-69163	-69163
-69163	-69163
-69163	-69163
-69163	-69163
-69163	-69163
-69163	-69163
-70039.2	-70039.2
-70039.2	-70039.2
-70039.2	-70039.2
-70039.2	-70039.2
-70039.1	-70039.2
-70039.2	-70039.2
-70039.2	-70039.2
-70039.2	-70039.2
-70039.2	-70039.2
-70039.2	-70039.2
-70039.2	-70039.1
-70039.2	-70039.1
-70039.2	-70039.1
-70039.2	-70039.1
-70039.1	-70039.1
-70039.1	-70039.1
-70039.1	-70039.1
-70039.2	-70039.1
-70039.1	-70039.1
-70039.1	-70039.1
-69162.9	-69162.9
-69162.9	-69162.9
-69162.9	-69162.9
-69162.9	-69162.9
-69163	-69162.9
-69163	-69163
-69163	-69163
-69163	-69163
-69163	-69163
-69163	-69163
-69163	-69163
-69163	-69163
-69163	-69163
-69163	-69163
-69162.9	-69163
-69163	-69163
-69163	-69163
-69163	-69163
-69163	-69163
-69163	-69163
-70039.2	-70039.2
-70039.2	-70039.2
-70039.2	-70039.2
-70039.2	-70039.2
-70039.1	-70039.2
-70039.2	-70039.2
-70039.2	-70039.2
-70039.2	-70039.2
-70039.2	-70039.2
-70039.2	-70039.2
-70039.1	-70039.2
-70039.2	-70039.2
-70039.2	-70039.2
-70039.2	-70039.2
-70039.2	-70039.2
-70039.1	-70039.1
-70039.1	-70039.1
-70039.2	-70039.1
-70039.1	-70039.1
-70039.1	-70039.1
-69162.9	-69162.9
-69162.9	-69162.9
-69162.9	-69162.9
-69162.9	-69162.9
-69163	-69162.9
-69163	-69163
-69163	-69163
-69163	-69163
-69163	-69163
-69163	-69163
-69163	-69163
-69163	-69163
-69163	-69163
-69163	-69163
-69163	-69163
-69163	-69163
-69163	-69163
-69163	-69163
-69163	-69163
-69163	-69163
-69163	-69163
-69163	-69163
-69163	-69163
-69163	-69163
-69163	-69163
-70039.2	-70039.2
-70039.2	-70039.2
-70039.2	-70039.2
-70039.2	-70039.2
-70039.2	-70039.2
-70039.2	-70039.2
-70039.2	-70039.2
-70039.2	-70039.2
-70039.2	-70039.2
-70039.2	-70039.2
-70039.2	-70039.2
-70039.2	-70039.2
-70039.2	-70039.2
-70039.2	-70039.2
-70039.2	-70039.2
-70039.2	-70039.2
-70039.2	-70039.2
-70039.2	-70039.2
-70039.2	-70039.2
-70039.2	-70039.2
-69163	-69163
-69163	-69163
-69163	-69163
-69163	-69163
-69163	-69163
-69163	-69163
-69163	-69163
-69163.1	-69163
-69163.1	-69163
-69163.1	-69163
-69163	-69163
-69163	-69163
-69163	-69163
-69163	-69163
-69163.1	-69163
-69163	-69163
-69163	-69163
-69163	-69163
-69163	-69163
-69163	-69163
-69163	-69163
-69163	-69163
-69163	-69163
-69163	-69163
-69163	-69163
-70039.2	-70039.2
-70039.2	-70039.2
-70039.2	-70039.2
-70039.2	-70039.2
-70039.2	-70039.2
-70039.2	-70039.2
-70039.2	-70039.2
-70039.2	-70039.2
-70039.2	-70039.2
-70039.2	-70039.2
-70039.2	-70039.2
-70039.2	-70039.2
-70039.2	-70039.2
-70039.2	-70039.2
-70039.2	-70039.2
-70039.1	-70039.1
-70039.1	-70039.1
-70039.2	-70039.1
-70039.1	-70039.1
-70039.2	-70039.1
-69162.9	-69162.9
-69162.9	-69162.9
-69163	-69162.9
-69162.9	-69162.9
-69163	-69162.9
-69163	-69163
-69163	-69163
-69163	-69163
-69163	-69163
-69163	-69163
-69163	-69163
-69163	-69163
-69163	-69163
-69163	-69163
-69163	-69163
-69163	-69163
-69163	-69163
-69163	-69163
-69163	-69163
-69163	-69163
-69163	-69163
-69163	-69163
-69163	-69163
-69163	-69163
-69163	-69163
-70477.3	-70477.3
-70477.3	-70477.3
-70477.3	-70477.3
-70477.3	-70477.3
-70477.3	-70477.3
-70477.3	-70477.3
-70477.3	-70477.3
-70477.3	-70477.3
-70477.3	-70477.3
-70477.3	-70477.3
-70477.3	-70477.3
-70477.3	-70477.3
-70477.3	-70477.3
-70477.3	-70477.3
-70477.3	-70477.3
-70477.2	-70477.3
-70477.3	-70477.3
-70477.3	-70477.3
-70477.2	-70477.3
-70477.3	-70477.3
-69601.1	-69601.1
-69601.1	-69601.1
-69601.1	-69601.1
-69601.1	-69601.1
-69601.1	-69601.1
-69601.1	-69601.1
-69601.1	-69601.1
-69601.1	-69601.1
-69601.1	-69601.1
-69601.1	-69601.1
-69601.1	-69601.1
-69601.1	-69601.1
-69601.1	-69601.1
-69601.1	-69601.1
-69601.1	-69601.1
-69601.1	-69601.1
-69601.1	-69601.1
-69601.1	-69601.1
-69601.1	-69601.1
-69601.1	-69601.1
-69601.1	-69601.1
-69601.1	-69601.1
-69601.1	-69601.1
-69601.1	-69601.1
-69601.1	-69601.1
-70477.2	-70477.2
-70477.2	-70477.2
-70477.2	-70477.2
-70477.2	-70477.2
-70477.2	-70477.2
-70477.3	-70477.3
-70477.3	-70477.3
-70477.3	-70477.3
-70477.3	-70477.3
-70477.3	-70477.3
-70477.2	-70477.2
-70477.2	-70477.2
-70477.2	-70477.2
-70477.2	-70477.2
-70477.2	-70477.2
-70477.2	-70477.2
-70477.2	-70477.2
-70477.2	-70477.2
-70477.2	-70477.2
-70477.2	-70477.2
-69601	-69601
-69601	-69601
-69601	-69601
-69601	-69601
-69601	-69601
-69601.1	-69601.1
-69601.1	-69601.1
-69601.1	-69601.1
-69601.1	-69601.1
-69601.1	-69601.1
-69601	-69601
-69601	-69601
-69601.1	-69601
-69601	-69601
-69601	-69601
-69601.1	-69601.1
-69601.1	-69601.1
-69601.1	-69601.1
-69601.1	-69601.1
-69601.1	-69601.1
-70477.2	-70477.2
-70477.2	-70477.2
-70477.2	-70477.2
-70477.2	-70477.2
-70477.2	-70477.2
-70477.3	-70477.3
-70477.3	-70477.3
-70477.3	-70477.3
-70477.3	-70477.3
-70477.3	-70477.3
-70477.2	-70477.2
-70477.2	-70477.2
-70477.2	-70477.2
-70477.2	-70477.2
-70477.2	-70477.2
-70477.2	-70477.2
-70477.2	-70477.2
-70477.2	-70477.2
-70477.2	-70477.2
-70477.2	-70477.2
-69601	-69601
-69601	-69601
-69601	-69601
-69601	-69601
-69601	-69601
-69601.1	-69601.1
-69601.1	-69601.1
-69601.1	-69601.1
-69601.1	-69601.1
-69601.1	-69601.1
-69601.1	-69601.1
-69601.1	-69601.1
-69601.1	-69601.1
-69601.1	-69601.1
-69601.1	-69601.1
-69601	-69601
-69601	-69601
-69601.1	-69601
-69601	-69601
-69601	-69601
-69601.1	-69601.1
-69601.1	-69601.1
-69601.1	-69601.1
-69601.1	-69601.1
-69601.1	-69601.1
-70477.3	-70477.3
-70477.3	-70477.3
-70477.3	-70477.3
-70477.3	-70477.3
-70477.3	-70477.3
-70477.3	-70477.3
-70477.3	-70477.3
-70477.3	-70477.3
-70477.3	-70477.3
-70477.3	-70477.3
-70477.3	-70477.3
-70477.3	-70477.3
-70477.3	-70477.3
-70477.3	-70477.3
-70477.3	-70477.3
-70477.2	-70477.3
-70477.3	-70477.3
-70477.3	-70477.3
-70477.2	-70477.3
-70477.3	-70477.3
-69601.1	-69601.1
-69601.1	-69601.1
-69601.1	-69601.1
-69601.1	-69601.1
-69601.1	-69601.1
-69601.1	-69601.1
-69601.1	-69601.1
-69601.1	-69601.1
-69601.1	-69601.1
-69601.1	-69601.1
-69601.1	-69601.1
-69601.1	-69601.1
-69601.1	-69601.1
-69601.1	-69601.1
-69601.1	-69601.1
-69601.1	-69601.1
-69601.1	-69601.1
-69601.1	-69601.1
-69601.1	-69601.1
-69601.1	-69601.1
-69601.1	-69601.1
-69601.1	-69601.1
-69601.1	-69601.1
-69601.1	-69601.1
-69601.1	-69601.1
-70477.2	-70477.2
-70477.3	-70477.2
-70477.3	-70477.2
-70477.3	-70477.2
-70477.2	-70477.2
-70477.3	-70477.3
-70477.3	-70477.3
-70477.3	-70477.3
-70477.3	-70477.3
-70477.3	-70477.3
-70477.2	-70477.2
-70477.2	-70477.2
-70477.2	-70477.2
-70477.2	-70477.2
-70477.2	-70477.2
-70477.2	-70477.2
-70477.2	-70477.2
-70477.2	-70477.2
-70477.2	-70477.2
-70477.2	-70477.2
-69601	-69601
-69601	-69601
-69601	-69601
-69601	-69601
-69601	-69601
-69601.1	-69601.1
-69601.1	-69601.1
-69601.1	-69601.1
-69601.1	-69601.1
-69601.1	-69601.1
-69601.1	-69601.1
-69601.1	-69601.1
-69601.1	-69601.1
-69601.1	-69601.1
-69601.1	-69601.1
-69601	-69601
-69601	-69601
-69601.1	-69601
-69601	-69601
-69601	-69601
-69601.1	-69601.1
-69601.1	-69601.1
-69601.1	-69601.1
-69601.1	-69601.1
-69601.1	-69601.1
